# Supplementary material for: Hexa­kis­(dimethyl­formamide-κO)manganese(II) μ-oxido-bis­[trichlorido­ferrate(III)]
Source: Acta Crystallogr Sect E Struct Rep Online. 2011 Oct 22;67(Pt 11):m1563–4. doi: 10.1107/S1600536811041523 (PMC3246982; doi:10.1107/S1600536811041523)
Supplement: Supplementary file 1 [file e-67-m1563-sup1.cif]

##############################################################################
#                                                                            #
# This CIF contains the data in a paper accepted for publication in          #
# Acta Crystallographica Section E. It conforms to the requirements of       #
# Notes for Authors for Acta Crystallographica Section E, and has been       #
# peer reviewed under the auspices of the IUCr Commission on Journals.       #
#                                                                            #
# Full details of the Crystallographic Information File format               #
# are given in the paper "The Crystallographic Information File (CIF):       #
# a New Standard Archive File for Crystallography" by S. R. Hall, F. H.      #
# Allen and I. D. Brown [Acta Cryst. (1991), A47, 655-685].                  #
#                                                                            #
# The current version of the core CIF dictionary is obtainable from          #
# ftp://ftp.iucr.org/pub/cif_core.dic.                                       #
#                                                                            #
# Software is freely available for graphical display of the structure(s)     #
# in this CIF. For information consult the CIF software page                 #
# http://www.iucr.org/resources/cif/software.                                #
#                                                                            #
# This file may be used for bona fide research purposes within the           #
# scientific community so long as proper attribution is given to the journal # 
# article from which it was obtained.                                        #
#                                                                            #
##############################################################################
data_I
_audit_creation_method
;
<i>CrysAlis RED</i> (Oxford Diffraction, 2010)
;
_chemical_name_systematic
;
Hexakis(dimethylformamide-\k<i>O</i>)manganese(II)
\m-oxido-bis[trichloridoferrate(III)]
;
_chemical_name_common     ?
_chemical_formula_moiety     'C18 H42 Mn N6 O6 2+, Cl6 Fe2 O 2-'
_chemical_formula_sum     'C18 H42 Cl6 Fe2 Mn N6 O7'
_chemical_formula_iupac     '[Mn (C3 H7 N O)6] [Fe2 Cl6 O]'
_chemical_formula_weight     833.92
_chemical_melting_point     ?
_symmetry_cell_setting     trigonal
_symmetry_space_group_name_H-M     'R -3'
_symmetry_space_group_name_Hall     '-R 3'
loop_
    _symmetry_equiv_pos_as_xyz
    'x, y, z'
    '-y, x-y, z'
    '-x+y, -x, z'
    'x+2/3, y+1/3, z+1/3'
    '-y+2/3, x-y+1/3, z+1/3'
    '-x+y+2/3, -x+1/3, z+1/3'
    'x+1/3, y+2/3, z+2/3'
    '-y+1/3, x-y+2/3, z+2/3'
    '-x+y+1/3, -x+2/3, z+2/3'
    '-x, -y, -z'
    'y, -x+y, -z'
    'x-y, x, -z'
    '-x+2/3, -y+1/3, -z+1/3'
    'y+2/3, -x+y+1/3, -z+1/3'
    'x-y+2/3, x+1/3, -z+1/3'
    '-x+1/3, -y+2/3, -z+2/3'
    'y+1/3, -x+y+2/3, -z+2/3'
    'x-y+1/3, x+2/3, -z+2/3'
_cell_length_a     14.0171(8)
_cell_length_b     14.0171(8)
_cell_length_c     15.3966(14)
_cell_angle_alpha     90.00
_cell_angle_beta     90.00
_cell_angle_gamma     120.00
_cell_volume     2619.8(3)
_cell_formula_units_Z     3
_cell_measurement_reflns_used     2653
_cell_measurement_theta_min     2.9005
_cell_measurement_theta_max     32.5139
_cell_measurement_temperature     173(2)
_cell_special_details     ?
_exptl_crystal_description     block
_exptl_crystal_colour     red
_exptl_crystal_size_max     0.60
_exptl_crystal_size_mid     0.40
_exptl_crystal_size_min     0.40
_exptl_crystal_density_diffrn     1.586
_exptl_crystal_density_meas     ?
_exptl_crystal_density_method     'not measured'
_exptl_crystal_F_000     1281
_exptl_absorpt_coefficient_mu     1.677
_exptl_absorpt_correction_type     multi-scan
_exptl_absorpt_process_details
;
(<i>CrysAlis RED</i>; Oxford Diffraction, 2010)
;
_exptl_absorpt_correction_T_min     0.5567
_exptl_absorpt_correction_T_max     1.0000
_exptl_special_details     ?
_diffrn_ambient_temperature     173(2)
_diffrn_radiation_type     MoK\a
_diffrn_radiation_wavelength     0.71073
_diffrn_radiation_source     'Enhance (Mo) X-ray Source'
_diffrn_radiation_monochromator     graphite
_diffrn_measurement_device_type     'Oxford Diffraction Xcalibur/Sapphire3'
_diffrn_measurement_method     \w
_diffrn_detector_area_resol_mean     16.1827
_diffrn_reflns_number     16066
_diffrn_reflns_av_R_equivalents     0.0674
_diffrn_reflns_av_sigmaI/netI     0.3499
_diffrn_reflns_theta_min     2.9005
_diffrn_reflns_theta_max     30.0000
_diffrn_reflns_theta_full     30.00
_diffrn_measured_fraction_theta_max     0.951
_diffrn_measured_fraction_theta_full     0.951
_diffrn_reflns_limit_h_min     -19
_diffrn_reflns_limit_h_max     19
_diffrn_reflns_limit_k_min     -19
_diffrn_reflns_limit_k_max     15
_diffrn_reflns_limit_l_min     -20
_diffrn_reflns_limit_l_max     18
_diffrn_standards_number     2
_diffrn_standards_interval_count     50
_diffrn_standards_interval_time     ?
_diffrn_standards_decay_%     1
_refine_special_details
;
Refinement of <i>F</i>^2^ against ALL reflections. The weighted <i>R</i>-factor
<i>wR</i> and goodness of fit <i>S</i> are based on <i>F</i>^2^, conventional
<i>R</i>-factors <i>R</i> are based on <i>F</i>, with <i>F</i> set to zero for
negative <i>F</i>^2^. The threshold expression of <i>F</i>^2^ >
\s(<i>F</i>^2^) is used only for calculating <i>R</i>-factors(gt) <i>etc</i>.
and is not relevant to the choice of reflections for refinement.
<i>R</i>-factors based on <i>F</i>^2^ are statistically about twice as large
as those based on <i>F</i>, and <i>R</i>- factors based on ALL data will be
even larger.
;
_reflns_number_total     1624
_reflns_number_gt     1323
_reflns_threshold_expression     I>2sigma(I)
_refine_ls_structure_factor_coef     Fsqd
_refine_ls_matrix_type     full
_refine_ls_R_factor_all     0.0505
_refine_ls_R_factor_gt     0.0385
_refine_ls_wR_factor_gt     0.0873
_refine_ls_wR_factor_ref     0.0924
_refine_ls_goodness_of_fit_ref     0.981
_refine_ls_restrained_S_all     0.981
_refine_ls_number_reflns     1624
_refine_ls_number_parameters     68
_refine_ls_number_restraints     0
_refine_ls_number_constraints     0
_refine_ls_hydrogen_treatment     mixed
_refine_ls_weighting_scheme     calc
_refine_ls_weighting_details
         'calc w=1/[\s^2^(Fo^2^)+(0.0428P)^2^+0.0000P] where P=(Fo^2^+2Fc^2^)/3'
_atom_sites_solution_hydrogens     difmap
_atom_sites_solution_primary     direct
_atom_sites_solution_secondary     difmap
_refine_ls_shift/su_max     0.000
_refine_ls_shift/su_mean     0.000
_refine_diff_density_max     1.054
_refine_diff_density_min     -0.371
_refine_ls_extinction_method     none
_refine_ls_extinction_coef     ?
loop_
    _atom_type_symbol
    _atom_type_description
    _atom_type_scat_dispersion_real
    _atom_type_scat_dispersion_imag
    _atom_type_scat_source
    'C' 'C' 0.0033 0.0016
                         'International Tables Vol C Tables 4.2.6.8 and 6.1.1.4'
    'H' 'H' 0.0000 0.0000
                         'International Tables Vol C Tables 4.2.6.8 and 6.1.1.4'
    'O' 'O' 0.0106 0.0060
                         'International Tables Vol C Tables 4.2.6.8 and 6.1.1.4'
    'Cl' 'Cl' 0.1484 0.1585
                         'International Tables Vol C Tables 4.2.6.8 and 6.1.1.4'
    'Mn' 'Mn' 0.3368 0.7283
                         'International Tables Vol C Tables 4.2.6.8 and 6.1.1.4'
    'Fe' 'Fe' 0.3463 0.8444
                         'International Tables Vol C Tables 4.2.6.8 and 6.1.1.4'
    'N' 'N' 0.0061 0.0033
                         'International Tables Vol C Tables 4.2.6.8 and 6.1.1.4'
_computing_data_collection
;
<i>CrysAlis CCD</i> (Oxford Diffraction, 2010)
;
_computing_cell_refinement
;
<i>CrysAlis RED</i> (Oxford Diffraction, 2010)
;
_computing_data_reduction
;
<i>CrysAlis RED</i> (Oxford Diffraction, 2010)
;
_computing_structure_solution     'SHELXTL (Sheldrick, 2008)'
_computing_structure_refinement     'SHELXTL (Sheldrick, 2008)'
_computing_molecular_graphics     'XP in SHELXTL (Sheldrick, 2008)'
_computing_publication_material     'publCIF (Westrip, 2010)'
loop_
    _atom_site_type_symbol
    _atom_site_label
    _atom_site_fract_x
    _atom_site_fract_y
    _atom_site_fract_z
    _atom_site_U_iso_or_equiv
    _atom_site_adp_type
    _atom_site_calc_flag
    _atom_site_refinement_flags
    _atom_site_occupancy
    _atom_site_symmetry_multiplicity
    _atom_site_disorder_assembly
    _atom_site_disorder_group
    Mn Mn1 0.0000 0.0000 0.5000 0.02020(19) Uani d S 1 6 . .
    N N1 0.23962(14) -0.02345(15) 0.65588(11) 0.0223(4) Uani d . 1 1 . .
    Fe Fe1 0.0000 0.0000 0.88467(3) 0.02113(16) Uani d S 1 3 . .
    O O1 0.08798(13) -0.06054(12) 0.57785(10) 0.0262(4) Uani d . 1 1 . .
    Cl Cl1 0.03397(5) -0.12729(4) 0.82931(3) 0.02609(16) Uani d . 1 1 . .
    C C1 0.15838(18) -0.00668(18) 0.63362(15) 0.0232(4) Uani d . 1 1 . .
    H H1 0.1622(18) 0.0567(19) 0.6623(13) 0.015(6) Uiso d . 1 1 . .
    O O1S 0.0000 0.0000 1.0000 0.0282(8) Uani d S 1 6 . .
    C C2 0.2521(2) -0.1115(2) 0.61800(16) 0.0318(5) Uani d . 1 1 . .
    H H2A 0.1939 -0.1512 0.5750 0.048 Uiso calc R 1 1 . .
    H H2B 0.2467 -0.1626 0.6638 0.048 Uiso calc R 1 1 . .
    H H2C 0.3242 -0.0802 0.5897 0.048 Uiso calc R 1 1 . .
    C C3 0.3184(2) 0.0425(2) 0.72297(17) 0.0347(6) Uani d . 1 1 . .
    H H3A 0.3143 -0.0055 0.7709 0.052 Uiso calc R 1 1 . .
    H H3B 0.3010 0.0977 0.7446 0.052 Uiso calc R 1 1 . .
    H H3C 0.3929 0.0795 0.6985 0.052 Uiso calc R 1 1 . .
loop_
    _atom_site_aniso_label
    _atom_site_aniso_U_11
    _atom_site_aniso_U_22
    _atom_site_aniso_U_33
    _atom_site_aniso_U_12
    _atom_site_aniso_U_13
    _atom_site_aniso_U_23
    Mn1 0.0176(2) 0.0176(2) 0.0254(4) 0.00880(12) 0.000 0.000
    N1 0.0200(9) 0.0211(9) 0.0259(9) 0.0104(7) -0.0009(7) 0.0000(7)
    Fe1 0.02076(19) 0.02076(19) 0.0219(3) 0.01038(10) 0.000 0.000
    O1 0.0238(8) 0.0209(8) 0.0340(9) 0.0112(7) -0.0040(6) 0.0015(6)
    Cl1 0.0271(3) 0.0233(3) 0.0303(3) 0.0145(2) 0.0021(2) 0.00083(19)
    C1 0.0209(11) 0.0185(10) 0.0296(11) 0.0093(9) 0.0026(8) 0.0041(8)
    O1S 0.0274(13) 0.0274(13) 0.030(2) 0.0137(6) 0.000 0.000
    C2 0.0373(14) 0.0370(13) 0.0331(13) 0.0278(12) -0.0034(10) -0.0044(10)
    C3 0.0339(13) 0.0269(13) 0.0446(14) 0.0162(11) -0.0151(11) -0.0065(10)
_geom_special_details
;
All e.s.d.'s (except the e.s.d. in the dihedral angle between two l.s. planes)
are estimated using the full covariance matrix. The cell e.s.d.'s are taken
into account individually in the estimation of e.s.d.'s in distances, angles
and torsion angles; correlations between e.s.d.'s in cell parameters are only
used when they are defined by crystal symmetry. An approximate (isotropic)
treatment of cell e.s.d.'s is used for estimating e.s.d.'s involving l.s.
planes.
;
loop_
    _geom_bond_atom_site_label_1
    _geom_bond_atom_site_label_2
    _geom_bond_site_symmetry_2
    _geom_bond_distance
    _geom_bond_publ_flag
    Mn1 O1 11_556 2.1736(15) ?
    Mn1 O1 2 2.1736(15) ?
    Mn1 O1 . 2.1736(15) y
    Mn1 O1 10_556 2.1736(15) ?
    Mn1 O1 12_556 2.1736(15) ?
    Mn1 O1 3 2.1736(15) ?
    N1 C1 . 1.318(3) ?
    N1 C2 . 1.453(3) ?
    N1 C3 . 1.456(3) ?
    Fe1 O1S . 1.7758(5) y
    Fe1 Cl1 2 2.2330(6) ?
    Fe1 Cl1 . 2.2330(6) y
    Fe1 Cl1 3 2.2330(6) ?
    O1 C1 . 1.239(3) ?
    C1 H1 . 0.97(2) ?
    O1S Fe1 10_557 1.7758(5) ?
    C2 H2A . 0.9800 ?
    C2 H2B . 0.9800 ?
    C2 H2C . 0.9800 ?
    C3 H3A . 0.9800 ?
    C3 H3B . 0.9800 ?
    C3 H3C . 0.9800 ?
loop_
    _geom_angle_atom_site_label_1
    _geom_angle_atom_site_label_2
    _geom_angle_atom_site_label_3
    _geom_angle_site_symmetry_1
    _geom_angle_site_symmetry_3
    _geom_angle
    _geom_angle_publ_flag
    O1 Mn1 O1 11_556 2 180.00(6) ?
    O1 Mn1 O1 11_556 . 87.49(6) ?
    O1 Mn1 O1 2 . 92.51(6) ?
    O1 Mn1 O1 11_556 10_556 92.51(6) ?
    O1 Mn1 O1 2 10_556 87.49(6) ?
    O1 Mn1 O1 . 10_556 180.00(7) ?
    O1 Mn1 O1 11_556 12_556 92.51(6) ?
    O1 Mn1 O1 2 12_556 87.49(6) ?
    O1 Mn1 O1 . 12_556 87.49(6) ?
    O1 Mn1 O1 10_556 12_556 92.51(6) ?
    O1 Mn1 O1 11_556 3 87.49(6) ?
    O1 Mn1 O1 2 3 92.51(6) ?
    O1 Mn1 O1 . 3 92.51(6) ?
    O1 Mn1 O1 10_556 3 87.49(6) ?
    O1 Mn1 O1 12_556 3 180.00(7) ?
    C1 N1 C2 . . 121.94(18) ?
    C1 N1 C3 . . 121.34(19) ?
    C2 N1 C3 . . 116.65(18) ?
    O1S Fe1 Cl1 . 2 112.438(17) ?
    O1S Fe1 Cl1 . . 112.438(17) ?
    Cl1 Fe1 Cl1 2 . 106.348(19) ?
    O1S Fe1 Cl1 . 3 112.438(17) ?
    Cl1 Fe1 Cl1 2 3 106.348(19) ?
    Cl1 Fe1 Cl1 . 3 106.348(19) ?
    C1 O1 Mn1 . . 125.35(15) ?
    O1 C1 N1 . . 124.6(2) ?
    O1 C1 H1 . . 122.4(13) ?
    N1 C1 H1 . . 112.8(13) ?
    Fe1 O1S Fe1 10_557 . 180.0 ?
    N1 C2 H2A . . 109.5 ?
    N1 C2 H2B . . 109.5 ?
    H2A C2 H2B . . 109.5 ?
    N1 C2 H2C . . 109.5 ?
    H2A C2 H2C . . 109.5 ?
    H2B C2 H2C . . 109.5 ?
    N1 C3 H3A . . 109.5 ?
    N1 C3 H3B . . 109.5 ?
    H3A C3 H3B . . 109.5 ?
    N1 C3 H3C . . 109.5 ?
    H3A C3 H3C . . 109.5 ?
    H3B C3 H3C . . 109.5 ?
loop_
    _geom_torsion_atom_site_label_1
    _geom_torsion_atom_site_label_2
    _geom_torsion_atom_site_label_3
    _geom_torsion_atom_site_label_4
    _geom_torsion_site_symmetry_1
    _geom_torsion_site_symmetry_2
    _geom_torsion_site_symmetry_3
    _geom_torsion_site_symmetry_4
    _geom_torsion
    _geom_torsion_publ_flag
    O1 Mn1 O1 C1 11_556 . . . 169.64(18) ?
    O1 Mn1 O1 C1 2 . . . -10.36(18) ?
    O1 Mn1 O1 C1 12_556 . . . 77.01(14) ?
    O1 Mn1 O1 C1 3 . . . -102.99(14) ?
    Mn1 O1 C1 N1 . . . . -152.23(16) ?
    C2 N1 C1 O1 . . . . -2.2(3) ?
    C3 N1 C1 O1 . . . . -179.2(2) ?
_iucr_refine_instructions_details
;
TITL koko384abs in R-3
CELL 0.71073  14.0171  14.0171  15.3966  90.000  90.000 120.000
ZERR   3.00   0.0008   0.0008   0.0014   0.000   0.000   0.000
LATT  3
SYMM -Y, X-Y, Z
SYMM -X+Y, -X, Z
SFAC C H O CL MN FE N
UNIT 54 126 21 18 3 6 18
acta
omit 0 60
omit -1   2   0
omit  0   1   2
omit -3   3   3
omit  0   0   3
omit -2   3   1
omit -3   2   1
omit  1   5  11
omit -2   8   8
omit -2  11  14
omit -8  16   3
omit  1   6   7
omit -4   5   3
omit -3   5   1
omit  0   3   0
omit -8  14  14
omit 5   7   1
L.S. 4
BOND
bond $h
conf
size 0.4 0.4 0.6
temp 20
FMAP 2
PLAN 20
WGHT    0.042800
FVAR       0.25808
MN1   5   0.00000   0.00000   0.50000  10.16667   0.01760   0.01760 =
       0.02537   0.00000   0.00000   0.00880
N1    7   0.23962  -0.02344   0.65588  11.00000   0.01992   0.02107 =
       0.02590  -0.00003  -0.00089   0.01035
FE1   6   0.00000   0.00000   0.88467  10.33333   0.02075   0.02075 =
       0.02184   0.00000   0.00000   0.01038
O1    3   0.08798  -0.06054   0.57786  11.00000   0.02379   0.02080 =
       0.03394   0.00148  -0.00397   0.01117
CL1   4   0.03397  -0.12729   0.82931  11.00000   0.02707   0.02333 =
       0.03028   0.00082   0.00211   0.01445
C1    1   0.15837  -0.00669   0.63362  11.00000   0.02090   0.01840 =
       0.02953   0.00408   0.00255   0.00924
H1    2   0.16223   0.05657   0.66245  11.00000   0.01452
O1S   3   0.00000   0.00000   1.00000  10.16667   0.02735   0.02735 =
       0.02994   0.00000   0.00000   0.01368
C2    1   0.25211  -0.11152   0.61800  11.00000   0.03724   0.03705 =
       0.03321  -0.00432  -0.00333   0.02771
AFIX 137
H2A   2   0.19517  -0.15026   0.57575  11.00000  -1.50000
H2B   2   0.24660  -0.16163   0.66283  11.00000  -1.50000
H2C   2   0.32281  -0.08086   0.59039  11.00000  -1.50000
AFIX   0
C3    1   0.31836   0.04246   0.72295  11.00000   0.03394   0.02692 =
       0.04479  -0.00631  -0.01500   0.01624
AFIX 137
H3A   2   0.31421  -0.00445   0.76998  11.00000  -1.50000
H3B   2   0.30140   0.09673   0.74405  11.00000  -1.50000
H3C   2   0.39141   0.07856   0.69907  11.00000  -1.50000
AFIX   0
HKLF 4
END
;
data_global
_journal_date_recd_electronic     2011-09-05
_journal_date_accepted     2011-10-09
_journal_name_full     'Acta Crystallographica, Section E'
_journal_year     2011
_journal_volume     67
_journal_issue     11
_journal_page_first     m1563
_journal_page_last     m1564
_journal_paper_category     QM
_journal_coeditor_code     WM2531
_publ_contact_author     'Eduard N. Chygorin'
_publ_contact_author_email     'chigorin@mail.univ.kiev.ua'
_publ_contact_author_fax     '+380 44 286 2467'
_publ_contact_author_phone     '+380 44 235 4371'
_publ_section_title
;
Hexakis(dimethylformamide-\k<i>O</i>)manganese(II)
\m-oxido-bis[trichloridoferrate(III)]
;
loop_
    _publ_author_name
    _publ_author_footnote
    _publ_author_address
    'Chygorin, Eduard N.' .
;
Department of Inorganic Chemistry, Taras Shevchenko National University of Kyiv,
64 Volodymyrs'ka St., Kyiv 01601, Ukraine
;
    'Petrusenko, Svitlana R.' .
;
Department of Inorganic Chemistry, Taras Shevchenko National University of Kyiv,
64 Volodymyrs'ka St., Kyiv 01601, Ukraine
;
    'Kokozay, Volodymyr N.' .
;
Department of Inorganic Chemistry, Taras Shevchenko National University of Kyiv,
64 Volodymyrs'ka St., Kyiv 01601, Ukraine
;
    'Smal, Yuri O.' .
;
Department of Inorganic Chemistry, Taras Shevchenko National University of Kyiv,
64 Volodymyrs'ka St., Kyiv 01601, Ukraine
;
    'Omelchenko, Irina V.' .
;
STC "Institute for Single Crystals" National Academy of Sciences of Ukraine,
60 Lenina Avenue, Kharkiv 61001, Ukraine
;
    'Shishkin, Oleg V.' .
;
STC "Institute for Single Crystals" National Academy of Sciences of Ukraine,
60 Lenina Avenue, Kharkiv 61001, Ukraine
;
