# Supplementary material for: Hexa­kis­(dimethyl­formamide-κO)manganese(II) μ-oxido-bis­[trichlorido­ferrate(III)]
Source: Acta Crystallogr Sect E Struct Rep Online. 2011 Oct 22;67(Pt 11):m1563–4. doi: 10.1107/S1600536811041523 (PMC3246982; doi:10.1107/S1600536811041523)
Supplement: Supplementary file 2 [file e-67-m1563-Isup2.hkl]

# 
# h,k,l, Fc-squared, Fo-squared, sigma(Fo-squared) and status flag 
# 
data_I
_shelx_title ' koko384abs in R-3' 
_shelx_refln_list_code          4 
_shelx_F_calc_maximum      332.52 
_exptl_crystal_F_000      1281.00 
_reflns_d_resolution_high  0.7108 
 
loop_ 
 _symmetry_equiv_pos_as_xyz 
 'x, y, z' 
 '-y, x-y, z' 
 '-x+y, -x, z' 
 'x+2/3, y+1/3, z+1/3' 
 '-y+2/3, x-y+1/3, z+1/3' 
 '-x+y+2/3, -x+1/3, z+1/3' 
 'x+1/3, y+2/3, z+2/3' 
 '-y+1/3, x-y+2/3, z+2/3' 
 '-x+y+1/3, -x+2/3, z+2/3' 
 '-x, -y, -z' 
 'y, -x+y, -z' 
 'x-y, x, -z' 
 '-x+2/3, -y+1/3, -z+1/3' 
 'y+2/3, -x+y+1/3, -z+1/3' 
 'x-y+2/3, x+1/3, -z+1/3' 
 '-x+1/3, -y+2/3, -z+2/3' 
 'y+1/3, -x+y+2/3, -z+2/3' 
 'x-y+1/3, x+2/3, -z+2/3' 
 
_cell_length_a    14.0171 
_cell_length_b    14.0171 
_cell_length_c    15.3966 
_cell_angle_alpha  90.000 
_cell_angle_beta   90.000 
_cell_angle_gamma 120.000 
 
_shelx_F_squared_multiplier     1.000 
 
loop_ 
 _refln_index_h 
 _refln_index_k 
 _refln_index_l 
 _refln_F_squared_calc 
 _refln_F_squared_meas 
 _refln_F_squared_sigma 
 _refln_observed_status 
  -2   4   0      232.60      236.63     44.66 o 
  -4   5   0     4766.94     5824.69    248.71 o 
  -1   5   0    26356.77    29301.29    432.83 o 
  -3   6   0    10972.46    11688.60    284.33 o 
   0   6   0    54837.47    60245.15    895.96 o 
  -5   7   0    31687.32    34412.73    513.11 o 
  -2   7   0    90869.56    95510.32    769.64 o 
  -7   8   0    29184.93    30747.87    546.55 o 
  -4   8   0    43684.86    46633.46    556.13 o 
  -1   8   0    53762.24    56690.63    744.61 o 
  -6   9   0     3561.54     3455.12    163.75 o 
  -3   9   0    40591.53    43088.21    679.19 o 
   0   9   0     3020.26     3041.73    243.97 o 
  -8  10   0     6394.24     6444.40    277.66 o 
  -5  10   0    12334.63    12223.60    327.23 o 
  -2  10   0     2689.21     2571.26    180.35 o 
 -10  11   0     2645.37     2575.08    189.93 o 
  -7  11   0    17746.12    18385.42    424.98 o 
  -4  11   0     2135.79     2088.57    130.82 o 
  -1  11   0     1246.54     1279.59    173.43 o 
  -9  12   0     9227.13     9681.00    331.02 o 
  -6  12   0     9097.55     9218.13    283.39 o 
  -3  12   0     7563.27     7211.23    333.42 o 
   0  12   0     6850.90     7124.50    429.71 o 
 -11  13   0    11193.86    11383.38    442.57 o 
  -8  13   0    28283.68    28641.78    621.62 o 
  -5  13   0     1931.67     1781.22    132.17 o 
  -2  13   0    10156.47    10022.50    524.17 o 
 -13  14   0     1315.68     1408.72    215.98 o 
 -10  14   0    12942.57    13562.10    434.51 o 
  -7  14   0     2676.99     2807.94    169.97 o 
  -4  14   0     7296.45     6991.87    310.34 o 
  -1  14   0    12924.25    13727.53    637.66 o 
 -12  15   0      515.36      597.77     98.26 o 
  -9  15   0     5201.34     5151.96    248.28 o 
  -6  15   0     2239.71     2100.62    158.00 o 
  -3  15   0    22412.38    22393.42    837.28 o 
   0  15   0      544.31      489.47    174.92 o 
 -14  16   0      845.50      993.60    200.02 o 
 -11  16   0     5083.22     4918.26    278.82 o 
  -8  16   0     1970.06     1856.37    149.53 o 
  -5  16   0     5960.57     5789.66    303.24 o 
  -2  16   0     3131.65     2860.08    477.61 o 
 -16  17   0     2536.17     2267.62    459.29 o 
 -13  17   0      237.55      279.44     91.06 o 
 -10  17   0     1600.90     1472.53    162.53 o 
  -7  17   0      189.31      100.17     37.54 o 
  -4  17   0     3891.27     3573.82    296.82 o 
  -1  17   0      246.02        0.00    148.19 o 
 -15  18   0     2963.89     2974.49    515.14 o 
 -12  18   0     1694.53     1816.79    185.46 o 
  -9  18   0     1287.47     1327.92    157.80 o 
  -6  18   0     1169.98     1166.58    175.56 o 
  -3  18   0      233.24       94.32    100.82 o 
 -14  19   0     1097.91     1232.54    259.78 o 
 -11  19   0     5066.65     5187.88    327.99 o 
  -8  19   0     1310.12     1422.16    191.23 o 
  -5  19   0      316.05      540.33    172.07 o 
   0   2   1      155.16      150.69     33.61 o 
  -5   3   1     3782.00     3716.72    143.84 o 
   1   3   1    48215.54    55884.48    785.78 o 
  -7   4   1      132.74       92.74     33.24 o 
  -4   4   1    26820.92    31813.85    638.21 o 
  -1   4   1    11775.93    13876.86    226.43 o 
   2   4   1     1227.20     1102.27    142.11 o 
  -9   5   1      204.19      188.89     42.46 o 
  -6   5   1    24443.23    27105.46    341.66 o 
   0   5   1      299.96      360.17     49.30 o 
   3   5   1     3886.46     3720.22    157.96 o 
 -11   6   1      689.74      689.56     59.54 o 
  -8   6   1    14480.37    14564.31    324.68 o 
  -5   6   1     1394.71     1404.54    117.43 o 
  -2   6   1     4552.92     5207.88    169.05 o 
   1   6   1     2704.79     2847.79    155.50 o 
   4   6   1      654.35      558.75     69.46 o 
 -13   7   1     1197.82     1067.46    102.78 o 
 -10   7   1       25.58       56.40     33.32 o 
  -7   7   1     2678.09     2882.70    140.76 o 
  -4   7   1      941.33      852.00    131.74 o 
  -1   7   1     7925.88     8011.89    262.04 o 
   2   7   1     2600.38     2475.61    162.60 o 
 -15   8   1     3723.47     3397.87    196.33 o 
 -12   8   1     5039.89     4753.50    208.29 o 
  -9   8   1     4526.12     4631.15    231.18 o 
  -6   8   1     7976.52     8160.90    355.17 o 
  -3   8   1    10234.93    10207.12    270.06 o 
   0   8   1     2350.20     2407.31    203.49 o 
   3   8   1     6596.36     6502.74    257.80 o 
   6   8   1     3260.83     3121.11    199.83 o 
 -17   9   1     1545.83     1435.13    137.79 o 
 -14   9   1      288.86      275.81     47.12 o 
 -11   9   1      977.53      983.98    120.14 o 
  -8   9   1     1109.84     1135.41    108.73 o 
  -5   9   1     9748.63     9445.54    268.92 o 
  -2   9   1    14702.17    15068.89    408.21 o 
   1   9   1       54.47       31.37     39.72 o 
   4   9   1     2681.78     2778.34    184.49 o 
   7   9   1      750.69      703.28     88.49 o 
 -19  10   1      758.20      679.42    134.73 o 
 -16  10   1     2518.54     2350.68    188.87 o 
 -13  10   1     1230.12     1140.64    140.27 o 
 -10  10   1    19054.27    19661.40    622.60 o 
  -7  10   1     5888.91     5991.52    257.78 o 
  -4  10   1      500.70      405.42     57.16 o 
  -1  10   1      968.67     1056.80    158.03 o 
   2  10   1        1.04        0.00     55.24 o 
   5  10   1      133.29      142.94     45.44 o 
   8  10   1      184.30       96.78     41.85 o 
 -18  11   1        0.68        0.35     29.75 o 
 -15  11   1     1041.84     1050.25    125.28 o 
 -12  11   1      213.77      270.94    101.48 o 
  -9  11   1     2103.52     2281.13    177.15 o 
  -6  11   1      200.26      150.34     58.34 o 
  -3  11   1     3266.75     3213.39    211.36 o 
   0  11   1     6195.14     5874.60    390.03 o 
   3  11   1     1712.31     1697.94    153.28 o 
   6  11   1     4090.15     4023.14    233.38 o 
 -17  12   1       26.74      112.57     93.14 o 
 -14  12   1        1.99      116.05     92.51 o 
 -11  12   1       89.52       19.21     57.26 o 
  -8  12   1     2040.13     2061.10    148.78 o 
  -5  12   1     3173.43     2936.19    162.96 o 
  -2  12   1      146.77      120.62     72.92 o 
   1  12   1       38.10        0.00    198.87 o 
   4  12   1       19.75       35.84     38.54 o 
   7  12   1      353.95      286.19     89.41 o 
 -19  13   1     2277.29     2184.94    298.42 o 
 -16  13   1      970.24      949.77    202.24 o 
 -13  13   1       86.92       35.89     37.87 o 
 -10  13   1     8620.65     8887.83    332.38 o 
  -7  13   1      755.21      670.75     81.08 o 
  -4  13   1     3592.32     3384.06    209.14 o 
  -1  13   1      341.46      473.85    116.00 o 
   2  13   1     4128.60     4092.13    302.13 o 
   5  13   1      802.66      696.49    172.70 o 
 -18  14   1        2.10        0.00     80.70 o 
 -15  14   1        5.37        0.00     59.91 o 
 -12  14   1     1581.29     1499.66    165.66 o 
  -9  14   1     5821.95     5767.83    276.51 o 
  -6  14   1      333.17      252.16     50.32 o 
  -3  14   1     1785.73     1859.06    238.66 o 
   0  14   1      290.84      260.72     88.97 o 
   3  14   1     1157.60      747.56    258.40 o 
 -17  15   1     1504.34     1284.33    325.96 o 
 -14  15   1     2745.13     2495.83    437.97 o 
 -11  15   1     2764.06     2684.27    196.87 o 
  -8  15   1      242.45      177.58     43.98 o 
  -5  15   1       63.79       98.11     51.77 o 
  -2  15   1       59.79      297.10    194.74 o 
   1  15   1      686.40      740.21    247.74 o 
 -16  16   1      175.96      163.51    112.91 o 
 -13  16   1      540.91      452.21    105.80 o 
 -10  16   1       10.11      113.52     53.48 o 
  -7  16   1     4223.16     3931.13    243.77 o 
  -4  16   1     2491.64     2443.65    241.69 o 
  -1  16   1        0.16        0.00     92.63 o 
 -15  17   1        6.78        0.00     61.97 o 
 -12  17   1      235.27      392.42    102.85 o 
  -9  17   1     1080.26     1145.54    144.49 o 
  -6  17   1      267.67      249.36     91.61 o 
  -3  17   1      413.33      452.02    106.21 o 
   0  17   1      564.27      429.86    173.12 o 
 -14  18   1     1610.89     1485.88    254.32 o 
 -11  18   1      483.87      453.62     97.77 o 
  -8  18   1       79.34       89.79     59.85 o 
  -5  18   1      740.30      791.62    147.14 o 
 -13  19   1       66.84      117.29     63.89 o 
 -10  19   1        1.38       32.24     51.49 o 
  -7  19   1      510.77      451.38    111.95 o 
  -2   2   2     5201.66     5901.07    124.19 o 
   1   2   2      965.33     1115.25     86.91 o 
  -4   3   2       16.85       51.74     21.87 o 
  -1   3   2    99415.58   116509.38   1317.81 o 
   2   3   2      899.27     1122.12     64.41 o 
  -6   4   2       24.40       69.43     35.93 o 
  -3   4   2    82982.77    99793.74   2481.38 o 
   0   4   2      209.02      242.59     40.92 o 
   3   4   2    10622.12    10538.62    244.51 o 
  -8   5   2     7137.91     7134.91    221.20 o 
  -5   5   2     2032.64     2295.65     89.47 o 
  -2   5   2    74651.70    87327.82    579.17 o 
   1   5   2     5794.59     6108.30    209.30 o 
   4   5   2    41170.14    44254.90    650.90 o 
 -10   6   2       82.86       98.83     43.00 o 
  -7   6   2     9464.84     9885.05    247.94 o 
  -4   6   2    30477.70    33849.58    417.50 o 
  -1   6   2     6424.53     7118.28    192.97 o 
   2   6   2    50470.99    51080.18    699.46 o 
   5   6   2     5577.11     5485.09    226.56 o 
 -12   7   2      665.26      670.10     76.38 o 
  -9   7   2     5141.00     4835.65    199.35 o 
  -6   7   2     3130.00     3126.05    138.67 o 
  -3   7   2       27.73       70.01     20.64 o 
   0   7   2       20.58        0.00     16.65 o 
   3   7   2    20638.59    20847.14    428.88 o 
   6   7   2      444.93      356.87     59.38 o 
 -14   8   2      494.62      428.11     66.17 o 
 -11   8   2      543.80      465.38     70.76 o 
  -8   8   2     4800.73     4800.08    192.94 o 
  -5   8   2     3351.11     3672.51    173.73 o 
  -2   8   2      498.79      545.13     57.34 o 
   1   8   2     1345.68     1351.12    126.32 o 
   4   8   2        5.72        0.00     28.87 o 
   7   8   2     2476.46     2287.57    159.41 o 
 -16   9   2     4519.66     4452.01    233.98 o 
 -13   9   2        2.02       38.50     32.82 o 
 -10   9   2     6519.39     6557.59    289.08 o 
  -7   9   2        6.79        2.50     32.86 o 
  -4   9   2      539.21      520.30     59.02 o 
  -1   9   2      507.64      438.07     99.61 o 
   2   9   2       14.09       31.64     30.89 o 
   5   9   2      425.74      405.53     78.69 o 
   8   9   2     4262.73     4099.21    231.94 o 
 -18  10   2     1586.12     1678.67    178.79 o 
 -15  10   2      614.44      595.42     93.11 o 
 -12  10   2     7212.16     6973.99    328.63 o 
  -9  10   2    20533.38    21352.41    513.50 o 
  -6  10   2     1025.94     1075.48     95.69 o 
  -3  10   2     5196.45     5290.17    253.14 o 
   0  10   2      544.76      492.56    108.88 o 
   3  10   2     1705.07     1716.76    142.85 o 
   6  10   2      471.18      468.06     86.07 o 
   9  10   2      174.11      372.49    213.20 o 
 -17  11   2     1253.26     1331.00    171.56 o 
 -14  11   2       41.82       71.70     52.96 o 
 -11  11   2    14988.56    15105.49    569.08 o 
  -8  11   2     2904.01     2891.71    188.79 o 
  -5  11   2    20069.14    19987.16    402.08 o 
  -2  11   2      762.01      695.61    131.59 o 
   1  11   2       48.51       80.29     62.27 o 
   4  11   2     1858.31     1908.17    166.56 o 
   7  11   2      640.48      482.46     97.59 o 
 -19  12   2       81.76       23.92     79.80 o 
 -16  12   2      618.60      743.40    132.94 o 
 -13  12   2     3470.84     3476.93    295.33 o 
 -10  12   2      760.55      939.85    119.13 o 
  -7  12   2     1319.98     1167.34    113.02 o 
  -4  12   2    17970.30    17922.91    449.47 o 
  -1  12   2      118.15      233.42     86.21 o 
   2  12   2     3528.65     3472.79    260.45 o 
   5  12   2       11.77       53.33     57.21 o 
 -18  13   2       65.86      119.38     83.52 o 
 -15  13   2       23.99       63.81     69.07 o 
 -12  13   2        4.86       44.52     54.20 o 
  -9  13   2     2686.09     2638.00    180.89 o 
  -6  13   2     9400.66     9603.69    306.78 o 
  -3  13   2     2106.50     1957.09    236.79 o 
   0  13   2     9168.87     9117.02    527.06 o 
   3  13   2      944.45     1050.30    187.31 o 
   6  13   2        3.03        0.00     88.94 o 
 -17  14   2      242.12      142.78    164.41 o 
 -14  14   2        2.77       64.26     55.55 o 
 -11  14   2      245.81      284.64     87.20 o 
  -8  14   2       11.18       41.03     32.50 o 
  -5  14   2     1046.14      968.61    113.64 o 
  -2  14   2       60.24        0.00     51.38 o 
   1  14   2     4781.73     4979.62    420.11 o 
   4  14   2       15.24       29.73    110.36 o 
 -16  15   2     1830.13     1533.87    337.37 o 
 -13  15   2      745.73      662.88    222.21 o 
 -10  15   2        2.53      153.33     74.98 o 
  -7  15   2     1344.69     1184.62    119.56 o 
  -4  15   2        8.37       66.52     45.93 o 
  -1  15   2     2577.65     2535.63    297.66 o 
   2  15   2        2.74      204.95    121.32 o 
 -15  16   2        2.18       54.65    129.72 o 
 -12  16   2     1082.23     1142.48    169.23 o 
  -9  16   2     1093.82     1105.39    140.56 o 
  -6  16   2        5.92        1.66     37.48 o 
  -3  16   2       50.20       45.79     89.26 o 
   0  16   2      552.34      668.83    165.78 o 
 -17  17   2     1170.14     1215.41    321.01 o 
 -14  17   2     1603.24     1764.14    272.64 o 
 -11  17   2     4320.04     4192.05    286.17 o 
  -8  17   2        2.08        0.00     70.03 o 
  -5  17   2       12.68       31.68     53.52 o 
  -2  17   2      108.55       69.78     92.49 o 
 -13  18   2     4358.07     4893.09    318.88 o 
 -10  18   2      862.81      929.45    138.21 o 
  -7  18   2      926.96      953.86    164.06 o 
  -4  18   2     1781.49     1984.61    239.70 o 
 -12  19   2     3848.71     3810.09    287.96 o 
  -9  19   2      212.48      165.67     52.47 o 
  -6  19   2     1654.12     1787.16    226.83 o 
   1   1   3    66628.00    74385.68    611.82 o 
  -1   2   3    72671.45    84659.98   1330.27 o 
   2   2   3     1563.80     1751.97     59.68 o 
   0   3   3     2633.55     2997.43    161.70 o 
   3   3   3     6299.22     6610.70    144.32 o 
  -5   4   3     1160.52      939.81     55.42 o 
  -2   4   3    27162.56    30426.95    296.47 o 
   1   4   3     6401.48     6551.41    171.12 o 
   4   4   3    10899.52    10456.01    331.50 o 
  -7   5   3    34050.71    33819.96    530.98 o 
  -1   5   3    20710.08    22296.50    372.18 o 
   2   5   3      723.66      731.62     63.73 o 
   5   5   3     1984.98     1886.05    125.51 o 
  -9   6   3    26000.97    25491.73    538.12 o 
  -6   6   3    19335.77    20097.80    274.68 o 
  -3   6   3    22694.48    24683.91    246.28 o 
   0   6   3    33700.93    36856.45    547.39 o 
   3   6   3     5697.33     6055.80    210.84 o 
   6   6   3      140.82      109.21     34.28 o 
 -11   7   3      169.01      140.75     29.95 o 
  -8   7   3    35471.05    35111.76    451.05 o 
  -5   7   3     1006.32     1043.08     59.81 o 
  -2   7   3    53139.27    55842.98    696.43 o 
   1   7   3      271.83      264.86     76.92 o 
   4   7   3     1750.15     1724.82    125.84 o 
   7   7   3      382.52      329.13     54.47 o 
 -13   8   3       10.39       46.74     27.86 o 
 -10   8   3    13222.62    13017.48    357.86 o 
  -7   8   3     1555.37     1266.91     93.14 o 
  -4   8   3     2571.82     2173.53     99.21 o 
  -1   8   3    24001.40    24550.82    647.46 o 
   2   8   3      399.63      428.97     67.75 o 
   5   8   3    10497.61    10635.29    348.73 o 
   8   8   3       72.29       23.08     47.98 o 
 -15   9   3       15.66       22.17     31.18 o 
 -12   9   3       19.98       33.34     48.48 o 
  -9   9   3     4306.18     4155.18    190.14 o 
  -6   9   3      931.64     1014.46     95.72 o 
  -3   9   3    11401.77    11281.13    421.28 o 
   0   9   3      777.85      863.47    143.74 o 
   3   9   3    29431.20    30322.01    572.74 o 
   6   9   3     9331.46     9456.31    434.14 o 
   9   9   3     1019.40     1208.40    232.66 o 
 -17  10   3      659.07      775.05    113.20 o 
 -14  10   3     7887.43     7822.05    318.21 o 
 -11  10   3      689.23      661.16     90.05 o 
  -8  10   3     4125.08     4337.70    217.77 o 
  -5  10   3     1167.27     1168.46     93.99 o 
  -2  10   3     1227.10     1293.59    171.84 o 
   1  10   3        9.69        9.87     46.54 o 
   4  10   3    17433.61    17834.69    517.23 o 
   7  10   3      215.27      181.63     46.01 o 
 -19  11   3      890.46     1087.94    307.64 o 
 -16  11   3     4702.28     4930.64    320.73 o 
 -13  11   3    11988.29    12184.86    451.21 o 
 -10  11   3     1391.77     1630.52    144.29 o 
  -7  11   3     4370.44     4391.77    206.98 o 
  -4  11   3     2852.60     2780.23    168.39 o 
  -1  11   3      388.27      340.41     98.47 o 
   2  11   3     1355.97     1321.48    151.31 o 
   5  11   3      270.25      190.01     51.20 o 
   8  11   3      462.49      580.86    168.23 o 
 -18  12   3      132.45      271.15    114.75 o 
 -15  12   3    10848.50    11063.14    480.72 o 
 -12  12   3       20.72       11.41     82.58 o 
  -9  12   3     8071.97     8423.50    334.06 o 
  -6  12   3      517.55      604.10     75.56 o 
  -3  12   3       54.92       71.32     95.87 o 
   0  12   3      185.82      194.82     84.01 o 
   3  12   3     2650.30     2832.10    307.05 o 
   6  12   3       41.16       73.62     46.17 o 
 -17  13   3     1904.04     1608.64    334.37 o 
 -14  13   3     2301.23     2490.13    403.89 o 
 -11  13   3      242.43      262.02     82.57 o 
  -8  13   3    10253.30    10114.71    336.85 o 
  -5  13   3      609.77      673.87     90.55 o 
  -2  13   3     5705.35     5769.99    413.81 o 
   1  13   3       75.67       98.40    140.16 o 
   4  13   3        5.03        7.36     58.09 o 
 -16  14   3     1011.10      952.51    270.56 o 
 -13  14   3       32.24        0.00     93.24 o 
 -10  14   3     9289.65    10136.69    454.54 o 
  -7  14   3     5181.15     5015.27    232.90 o 
  -4  14   3    11598.38    10604.68    467.96 o 
  -1  14   3     2858.17     2719.80    305.71 o 
   2  14   3       75.83        0.00    126.87 o 
 -18  15   3       36.08        0.00    125.07 o 
 -15  15   3      508.71      422.20    173.87 o 
 -12  15   3      448.39      417.74    104.42 o 
  -9  15   3     4180.76     4134.09    261.16 o 
  -6  15   3      887.21      835.63    131.52 o 
  -3  15   3     7987.53     7753.59    519.63 o 
   0  15   3      408.68      256.36     73.71 o 
   3  15   3     1454.70     1311.20    375.06 o 
 -17  16   3       63.94      181.97    113.21 o 
 -14  16   3      516.18      719.30    188.87 o 
 -11  16   3       58.92      228.71     79.91 o 
  -5  16   3     2880.48     2840.00    259.74 o 
  -2  16   3     3760.80     3865.57    414.85 o 
   1  16   3      428.39      438.31    172.82 o 
 -16  17   3      943.39      908.22    282.87 o 
 -13  17   3     1568.13     1982.84    229.30 o 
 -10  17   3      323.31      428.26     99.53 o 
  -7  17   3       10.89        1.86     48.61 o 
  -4  17   3      926.56     1009.08    165.17 o 
  -1  17   3      175.36      111.60    226.42 o 
 -15  18   3     4079.87     4325.78    437.94 o 
 -12  18   3        4.43      137.77     61.98 o 
  -9  18   3     1273.14     1036.88    163.85 o 
  -6  18   3       62.47      117.39     74.98 o 
  -3  18   3      154.92      161.89     75.62 o 
 -11  19   3      658.51      637.37    136.06 o 
  -8  19   3      628.05      623.93    138.12 o 
  -1   1   4    60377.80    63998.34   1281.33 o 
  -3   2   4    14818.90    16768.62    199.83 o 
   0   2   4     1210.76     1583.23     81.58 o 
  -5   3   4     3709.62     4039.81    104.17 o 
  -2   3   4    61731.07    67231.91    690.24 o 
   1   3   4    13896.79    14461.14    381.62 o 
  -7   4   4     7665.05     7632.10    207.82 o 
  -4   4   4    29966.71    30567.63    763.53 o 
  -1   4   4    14082.71    16404.16    409.53 o 
   2   4   4    11985.70    13603.28    223.45 o 
  -9   5   4     7663.51     7200.93    210.63 o 
  -6   5   4    15934.14    15855.50    235.65 o 
  -3   5   4     4510.06     4217.46    112.24 o 
   0   5   4     3036.69     3803.04    169.77 o 
   3   5   4    10137.20    10008.12    225.82 o 
 -11   6   4     4233.47     3822.62    187.17 o 
  -8   6   4     2708.36     2591.71    130.93 o 
  -5   6   4    23044.69    23623.65    496.98 o 
  -2   6   4     4632.33     4246.46    180.28 o 
   1   6   4    10367.08    10231.22    316.99 o 
   4   6   4     7636.26     7207.77    243.25 o 
 -13   7   4      594.92      500.63     67.89 o 
 -10   7   4     2197.62     1980.72    118.81 o 
  -7   7   4     1292.60     1146.87     68.95 o 
  -4   7   4      102.59      122.70     19.24 o 
  -1   7   4     5796.77     5762.59    232.57 o 
   2   7   4     5819.02     5828.45    209.93 o 
   5   7   4     2826.85     2816.49    167.38 o 
 -15   8   4     3055.56     3000.82    180.68 o 
 -12   8   4      702.96      637.34     66.85 o 
  -9   8   4     1235.21     1150.98     88.75 o 
  -6   8   4     4483.83     4283.49    138.66 o 
  -3   8   4     4355.00     4083.41    157.69 o 
   0   8   4    10512.07    10785.73    458.18 o 
   3   8   4      108.69      101.40     41.44 o 
   6   8   4      121.60      107.17     34.83 o 
 -17   9   4      819.79     1013.43    205.63 o 
 -14   9   4       53.88       89.52     55.34 o 
 -11   9   4       60.09      118.37     55.87 o 
  -8   9   4       27.63       89.45     29.19 o 
  -5   9   4     4356.18     4324.13    149.63 o 
  -2   9   4     2558.87     2258.42    143.18 o 
   1   9   4     2313.84     2270.47    233.17 o 
   4   9   4      970.39      976.70    106.87 o 
   7   9   4      666.65      667.42    117.41 o 
 -19  10   4       64.08       49.43    150.59 o 
 -16  10   4     1664.37     1810.59    202.13 o 
 -13  10   4      191.49      298.35     83.54 o 
 -10  10   4      280.42      220.66     38.68 o 
  -7  10   4     3508.55     3410.78    186.42 o 
  -4  10   4     4188.11     3705.63    182.58 o 
  -1  10   4     2630.08     2442.13    239.79 o 
   2  10   4      481.70      416.81     81.81 o 
   5  10   4      342.35      452.55     87.53 o 
   8  10   4      141.59      274.70    199.39 o 
 -18  11   4       73.53        0.00     69.67 o 
 -15  11   4     2011.88     2133.05    205.62 o 
 -12  11   4     3904.28     3854.81    320.46 o 
  -9  11   4     3001.01     2923.18    186.75 o 
  -6  11   4     1008.34     1044.85     89.94 o 
  -3  11   4     4017.61     3465.76    286.97 o 
   0  11   4     1084.32     1205.51    184.41 o 
   3  11   4      529.20      455.46    166.28 o 
   6  11   4      135.09       79.23    121.17 o 
 -17  12   4       13.25       18.30     43.79 o 
 -14  12   4     1985.37     2045.61    261.49 o 
 -11  12   4     7439.94     7253.99    439.69 o 
  -8  12   4     2955.59     2978.46    227.94 o 
  -5  12   4     5351.49     5365.51    308.60 o 
  -2  12   4        2.42        1.51     97.89 o 
   1  12   4     1338.78     1516.41    215.87 o 
   4  12   4      329.13      268.10    108.06 o 
   7  12   4      315.25      336.54    126.03 o 
 -16  13   4      801.10      607.51    178.00 o 
 -13  13   4       49.74        0.00    113.06 o 
 -10  13   4     1619.26     1662.54    222.43 o 
  -7  13   4     2882.86     2722.20    195.83 o 
  -4  13   4      956.37      920.35    139.02 o 
  -1  13   4      163.88       98.37     39.49 o 
   2  13   4     1846.49     2067.98    277.03 o 
   5  13   4      396.58      435.21    127.35 o 
 -15  14   4        3.30       11.26     72.52 o 
 -12  14   4      136.95      213.58     92.54 o 
  -9  14   4     1421.52     1511.49    158.59 o 
  -6  14   4      575.29      471.83     93.85 o 
  -3  14   4      715.10      747.34    170.03 o 
   0  14   4     4059.25     4356.95    392.17 o 
   3  14   4      386.75      550.78    159.00 o 
 -17  15   4      657.88      577.15    228.67 o 
 -14  15   4     2843.27     2571.51    422.35 o 
 -11  15   4      187.47      267.22     95.18 o 
  -8  15   4      616.86      464.41    104.91 o 
  -5  15   4      111.91      183.64     63.14 o 
  -2  15   4     1977.96     1891.35    288.65 o 
   1  15   4      453.89      487.03    142.08 o 
 -16  16   4      194.37      400.43    187.83 o 
 -13  16   4      462.17      565.98    133.23 o 
 -10  16   4      828.93      865.59    127.69 o 
  -7  16   4     1424.69     1397.02    180.73 o 
  -4  16   4     1149.65     1031.86    167.40 o 
  -1  16   4      481.28      601.06    299.91 o 
 -15  17   4       48.19      249.64    142.93 o 
 -12  17   4     1852.61     1853.40    199.60 o 
  -9  17   4     1173.63     1015.92    161.74 o 
  -6  17   4       40.60       58.67     72.33 o 
  -3  17   4       14.40       70.50     51.51 o 
 -14  18   4       11.14       56.12     74.47 o 
 -11  18   4     1772.53     1844.97    233.35 o 
  -8  18   4       64.23      130.54     48.85 o 
  -5  18   4     1699.40     1830.39    231.49 o 
 -10  19   4      833.06      934.87    153.51 o 
  -7  19   4     3075.52     3332.70    317.73 o 
   0   1   5     2357.45     2915.87    101.94 o 
  -2   2   5    31264.37    32223.05    323.77 o 
   1   2   5     7144.31     7127.74    241.11 o 
  -4   3   5    42955.92    43617.77    698.65 o 
  -1   3   5    32233.89    33559.71    522.94 o 
   2   3   5    18724.79    18348.14    259.06 o 
  -6   4   5      659.35      860.48     52.46 o 
  -3   4   5    55931.70    57918.88    627.63 o 
   0   4   5    40536.57    43633.83    819.03 o 
   3   4   5    16920.65    16994.62    269.20 o 
  -8   5   5     3336.46     3112.34    119.04 o 
  -5   5   5    30994.20    30437.38    406.99 o 
  -2   5   5    78849.22    83099.91   1210.61 o 
   1   5   5    11224.69    11294.60    235.07 o 
   4   5   5    14455.19    14184.70    284.49 o 
 -10   6   5     5015.33     4654.81    174.54 o 
  -7   6   5     8227.42     8343.20    183.45 o 
  -4   6   5    31567.57    33472.55    476.99 o 
  -1   6   5     1253.18     1149.34    109.30 o 
   2   6   5    29471.28    30036.41    450.44 o 
   5   6   5     5462.39     5244.18    214.98 o 
 -12   7   5      166.27      174.26     34.65 o 
  -9   7   5     1846.45     1799.10    106.51 o 
  -6   7   5       76.89       43.35     23.21 o 
  -3   7   5    18644.19    19686.56    415.06 o 
   0   7   5     5843.48     5994.69    251.99 o 
   3   7   5    19868.02    20593.91    404.45 o 
   6   7   5      493.36      453.81     74.40 o 
 -14   8   5     3159.32     3004.00    195.42 o 
 -11   8   5     9089.12     8978.08    260.31 o 
  -8   8   5     8989.42     8558.46    220.40 o 
  -5   8   5     1380.27     1244.00     76.35 o 
  -2   8   5     1422.94     1521.15    130.59 o 
   1   8   5    12952.81    13384.50    382.51 o 
   4   8   5     4662.90     4530.83    211.67 o 
   7   8   5     8337.51     7939.15    523.09 o 
 -16   9   5    13494.95    13803.24   1067.29 o 
 -13   9   5     1154.21     1125.42    103.18 o 
 -10   9   5    55180.87    55647.12   1077.65 o 
  -7   9   5     5122.52     4720.73    231.29 o 
  -4   9   5     2896.00     2839.46    131.07 o 
  -1   9   5      980.41      884.48    132.27 o 
   2   9   5    11903.61    12212.74    403.66 o 
   5   9   5      173.45      210.72     60.86 o 
   8   9   5     4049.84     4632.37    431.49 o 
 -18  10   5     6041.71     6353.92    790.66 o 
 -15  10   5     1952.83     2011.52    205.91 o 
 -12  10   5     6121.18     5994.59    390.53 o 
  -9  10   5    17188.00    16925.99    496.03 o 
  -6  10   5     2493.70     2328.23     95.43 o 
  -3  10   5    12857.48    12185.52    699.99 o 
   0  10   5      228.75      262.44     81.15 o 
   3  10   5      966.27      951.28    205.77 o 
   6  10   5     1052.84     1128.37    287.22 o 
   9  10   5       55.04      143.79    157.58 o 
 -17  11   5     3679.37     4175.10    411.53 o 
 -14  11   5       95.31       95.96     69.00 o 
 -11  11   5    18940.89    18933.35    562.48 o 
  -8  11   5      175.87      156.70     70.72 o 
  -5  11   5    18612.26    17128.27    539.99 o 
  -2  11   5     4507.35     4685.64    358.89 o 
   1  11   5     2869.04     2725.69    280.17 o 
   4  11   5     2105.51     2239.07    282.66 o 
   7  11   5      133.62      262.27    115.24 o 
 -16  12   5       60.90      193.84    134.98 o 
 -13  12   5      531.15      600.86    138.58 o 
 -10  12   5     5108.56     5077.46    355.97 o 
  -7  12   5     3042.05     2994.77    203.40 o 
  -4  12   5    22143.36    22400.28    644.63 o 
  -1  12   5     1247.58     1097.30    176.99 o 
   2  12   5    10780.06    11004.35    695.84 o 
   5  12   5      154.49      156.56     63.39 o 
 -18  13   5      610.89      836.15    277.77 o 
 -15  13   5      114.89       67.24     55.48 o 
 -12  13   5     2692.69     2696.90    286.72 o 
  -9  13   5     1033.09      966.91    122.96 o 
  -6  13   5    16290.56    15317.25    581.43 o 
  -3  13   5     4099.00     4239.17    363.85 o 
   0  13   5     2811.23     2781.34    309.90 o 
   3  13   5     5694.39     6327.90    494.79 o 
 -14  14   5      447.70      566.79    203.89 o 
 -11  14   5      764.79      957.05    182.30 o 
  -8  14   5     1475.81     1367.46    168.58 o 
  -5  14   5    10465.64     9913.89    465.93 o 
  -2  14   5      404.89      307.91    108.44 o 
   1  14   5     8779.81     9694.63    613.79 o 
   4  14   5      370.63      459.13    140.05 o 
 -16  15   5     3054.81     3239.95    495.62 o 
 -13  15   5       51.04      135.31    130.40 o 
 -10  15   5     1812.25     1819.51    186.67 o 
  -7  15   5      951.35      920.64    143.92 o 
  -4  15   5       11.78       64.61     73.49 o 
  -1  15   5      680.57      846.32    210.65 o 
   2  15   5     2080.64     2470.84    327.29 o 
 -15  16   5     2520.75     2809.78    480.46 o 
 -12  16   5     5765.10     6168.12    347.24 o 
  -9  16   5      664.20      685.28    131.66 o 
  -6  16   5     1017.49      853.75    127.57 o 
  -3  16   5      371.43      420.28    135.04 o 
   0  16   5     1156.05     1121.22    221.46 o 
 -14  17   5     1618.78     1845.42    230.76 o 
 -11  17   5     4830.61     5282.86    328.47 o 
  -8  17   5      393.30      285.71     97.15 o 
  -5  17   5     2884.62     2911.13    286.67 o 
  -2  17   5      744.28      773.91    184.45 o 
 -13  18   5     4919.85     5202.48    342.68 o 
 -10  18   5     1514.80     1502.99    207.83 o 
  -7  18   5      802.63      823.28    160.08 o 
  -4  18   5      511.21      580.90    128.99 o 
  -9  19   5      325.29      172.84     66.56 o 
   0   0   6    29447.92    30298.50    576.70 o 
   1   1   6     6335.79     6599.38    118.67 o 
  -1   2   6     1527.05     1386.82     54.64 o 
   2   2   6      388.34      337.93     57.35 o 
  -3   3   6      963.55      964.87     59.10 o 
   0   3   6      668.41      590.94     62.54 o 
   3   3   6      230.09      241.38     49.69 o 
  -5   4   6     2063.63     1965.91     80.86 o 
  -2   4   6     7050.19     7283.96    226.54 o 
   1   4   6        0.61       15.11     24.91 o 
   4   4   6       76.50       89.65     26.08 o 
  -7   5   6    20893.20    19710.46    296.92 o 
  -4   5   6     3230.53     3551.98    138.28 o 
  -1   5   6     6173.05     6480.38    295.07 o 
   2   5   6     3869.64     3705.10    143.90 o 
   5   5   6     4657.04     4551.70    171.17 o 
  -9   6   6     2396.66     2120.71     94.29 o 
  -6   6   6     6544.79     6505.29    186.22 o 
  -3   6   6       86.65       80.09     36.21 o 
   0   6   6     9479.80     8951.71    208.44 o 
   3   6   6     7518.82     7463.19    238.19 o 
   6   6   6      168.63      165.99     46.00 o 
 -11   7   6        4.75        0.00     34.02 o 
  -8   7   6    16911.24    16362.03    272.28 o 
  -5   7   6     9322.41     9608.98    280.42 o 
  -2   7   6    23577.58    23307.80    483.69 o 
   1   7   6     2406.88     2565.61    129.25 o 
   4   7   6     1652.18     1482.15    136.34 o 
   7   7   6      408.41      367.57    103.45 o 
 -13   8   6     2014.40     1906.95    180.34 o 
 -10   8   6      250.07      194.60     69.86 o 
  -7   8   6     1408.26     1334.09    106.55 o 
  -4   8   6     1101.41     1096.75    124.37 o 
  -1   8   6     8103.34     8400.65    319.07 o 
   2   8   6       22.67       19.41     49.96 o 
   5   8   6     8278.81     8228.99    358.05 o 
   8   8   6       40.86      240.06    153.67 o 
 -15   9   6      356.07      312.53    122.21 o 
 -12   9   6       16.02        0.00     38.78 o 
  -9   9   6     1101.00     1066.16    107.53 o 
  -6   9   6     8442.38     8480.41    285.87 o 
  -3   9   6     5066.52     4440.43    228.14 o 
   0   9   6      635.71      662.60    105.75 o 
   3   9   6     2812.89     2765.97    274.47 o 
   6   9   6       97.82       53.56     52.32 o 
   9   9   6        7.53       55.38     74.92 o 
 -17  10   6       31.57      148.37    114.46 o 
 -14  10   6      716.23      596.18    115.51 o 
 -11  10   6        1.46       82.64     56.04 o 
  -8  10   6     5359.22     4856.17    252.08 o 
  -5  10   6     2486.14     2117.56    119.64 o 
  -2  10   6      385.68      430.05     87.67 o 
   1  10   6       32.18       15.17     71.95 o 
   4  10   6     3409.14     3205.59    318.72 o 
   7  10   6      790.41      732.17    179.21 o 
 -16  11   6      679.65      785.63    190.05 o 
 -13  11   6        1.11       46.40     61.48 o 
 -10  11   6      150.08      192.93     61.96 o 
  -7  11   6      189.52      217.29     52.46 o 
  -4  11   6     1672.22     1471.62    125.87 o 
  -1  11   6     5340.92     4969.97    377.04 o 
   2  11   6     1699.15     1752.06    242.25 o 
   5  11   6        6.04        0.00     72.47 o 
 -18  12   6        3.66       92.34    156.60 o 
 -15  12   6     2614.03     2729.91    462.29 o 
 -12  12   6       31.88       32.80     60.84 o 
  -9  12   6     6496.34     6246.91    396.46 o 
  -6  12   6     1081.28      911.44    107.69 o 
  -3  12   6      136.60      157.95     89.41 o 
   0  12   6      102.38       93.95     62.30 o 
   3  12   6       31.14       17.66     96.17 o 
   6  12   6      875.24      742.16    177.16 o 
 -17  13   6      205.96      163.36    135.43 o 
 -14  13   6        2.34       34.51     57.23 o 
 -11  13   6      410.50      404.42    118.04 o 
  -8  13   6     6636.14     6414.67    369.22 o 
  -5  13   6      231.73      253.19     84.06 o 
  -2  13   6     1058.19     1044.95    187.53 o 
   1  13   6      222.59      397.51    143.62 o 
   4  13   6       14.20      108.93    103.22 o 
 -13  14   6      731.08      887.79    185.36 o 
 -10  14   6     4368.82     4453.18    275.41 o 
  -7  14   6       32.92       63.05     55.30 o 
  -4  14   6     1052.87     1018.37    154.55 o 
  -1  14   6        4.31      159.01    100.23 o 
   2  14   6       88.43       66.61    241.88 o 
 -15  15   6      202.01      317.70    169.51 o 
 -12  15   6        0.23       90.15     43.56 o 
  -9  15   6     1266.91     1181.00    172.16 o 
  -6  15   6        0.20       12.71     50.41 o 
  -3  15   6     5145.82     5243.79    440.46 o 
   0  15   6      252.77      214.34    123.12 o 
 -14  16   6      296.36      315.00    189.93 o 
 -11  16   6      251.12      252.75     82.05 o 
  -8  16   6     1669.55     1602.24    205.25 o 
  -5  16   6      877.42      764.62    144.54 o 
  -2  16   6       20.79       68.91    126.95 o 
 -13  17   6      472.29      507.53    109.41 o 
 -10  17   6      626.36      714.39    138.73 o 
  -7  17   6      149.95      109.68     59.51 o 
  -4  17   6      374.58      366.03    109.78 o 
 -12  18   6      312.43      330.27    104.44 o 
  -9  18   6      456.97      352.59    107.28 o 
  -6  18   6        9.62      173.01     90.93 o 
  -1   1   7     2774.57     3119.90     86.84 o 
  -3   2   7        5.55       46.26     25.89 o 
   0   2   7     1114.21     1163.04     61.80 o 
  -5   3   7    12917.51    12833.62    283.52 o 
  -2   3   7     4734.47     4622.97    122.63 o 
   1   3   7    36394.30    38714.34   1222.17 o 
  -7   4   7      837.38      670.00     51.40 o 
  -4   4   7      662.13      804.97     60.80 o 
  -1   4   7      312.82      235.02     35.86 o 
   2   4   7     1011.55      577.17    192.05 o 
  -9   5   7     2851.86     2799.38    124.34 o 
  -6   5   7       58.78       46.65     11.40 o 
  -3   5   7    12862.71    13056.07    336.26 o 
   0   5   7     8035.18     7937.28    348.38 o 
   3   5   7     9633.50     9212.69    464.41 o 
 -11   6   7     1168.56     1128.29    131.56 o 
  -8   6   7      547.40      505.62     42.66 o 
  -5   6   7      351.17      359.25     49.34 o 
  -2   6   7     2999.76     2828.26    219.05 o 
   4   6   7     3234.22     2935.81    210.07 o 
 -13   7   7     8808.95     8468.94    496.13 o 
 -10   7   7      770.38      683.86     75.13 o 
  -7   7   7      143.63       94.72     40.51 o 
  -4   7   7       45.57       23.39     51.38 o 
  -1   7   7     1259.70     1122.27    112.62 o 
   2   7   7     7017.91     6562.41    305.37 o 
   5   7   7     1150.24     1182.15    173.12 o 
 -15   8   7        0.39      126.25    140.01 o 
 -12   8   7    11339.49    10153.69    561.11 o 
  -9   8   7      161.07      126.62     37.81 o 
  -6   8   7     7900.11     8060.72    280.94 o 
  -3   8   7      592.85      538.69     72.04 o 
   0   8   7     3549.60     3254.07    208.02 o 
   3   8   7      919.10      889.75    127.97 o 
   6   8   7     1455.21     1336.02    277.69 o 
 -17   9   7     1286.72     1346.90    240.59 o 
 -14   9   7       27.55       88.59     73.81 o 
 -11   9   7        7.04       77.97     43.54 o 
  -8   9   7      237.51      212.78     52.17 o 
  -5   9   7       50.86       39.67     46.28 o 
  -2   9   7     1301.38     1091.92    119.41 o 
   1   9   7     4209.87     4198.14    252.83 o 
   4   9   7      413.72      192.35    228.67 o 
   7   9   7      362.38      396.21    127.20 o 
 -16  10   7       29.25       95.96     75.60 o 
 -13  10   7        1.30       16.35     41.80 o 
 -10  10   7     3455.49     3230.76    194.15 o 
  -7  10   7      493.47      340.87     65.95 o 
  -4  10   7     1506.85     1392.77    103.53 o 
  -1  10   7     1810.50     1766.92    162.00 o 
   2  10   7      530.64      459.28    121.19 o 
   5  10   7       30.59        0.00     50.50 o 
   8  10   7       27.72       73.93    124.54 o 
 -18  11   7      120.79      166.16    180.25 o 
 -15  11   7     1412.87     1383.54    232.35 o 
 -12  11   7     1964.41     1902.79    236.22 o 
  -9  11   7      347.02      385.91     79.37 o 
  -6  11   7      679.89      590.84     82.16 o 
  -3  11   7        8.25       15.80     47.01 o 
   0  11   7     8595.58     8602.17    504.96 o 
   3  11   7      308.76      214.62    187.45 o 
   6  11   7     1518.18     1770.20    268.77 o 
 -17  12   7      193.98      227.92    152.70 o 
 -14  12   7     1099.04     1004.31    272.96 o 
 -11  12   7      144.63      150.65    136.11 o 
  -8  12   7       66.86       62.99     53.35 o 
  -5  12   7     1739.15     1514.26    137.03 o 
  -2  12   7      574.20      543.31    129.94 o 
   1  12   7       37.70      124.25     86.86 o 
   4  12   7        6.10       27.38    109.60 o 
 -16  13   7       60.05       44.74    100.30 o 
 -13  13   7     1412.08     1694.67    330.62 o 
 -10  13   7      124.84      285.29     97.16 o 
  -7  13   7        5.40        5.24     39.73 o 
  -4  13   7      455.81      448.01    100.41 o 
  -1  13   7      150.47      182.97     95.16 o 
   2  13   7      598.44      631.16    184.00 o 
   5  13   7     1905.65     2522.71    337.94 o 
 -12  14   7     2524.29     2462.32    280.69 o 
  -9  14   7      113.25       36.14     52.16 o 
  -6  14   7        0.32        6.34     40.82 o 
  -3  14   7     1909.98     1609.77    239.00 o 
   0  14   7      766.29      803.76    187.01 o 
   3  14   7      159.77      122.49    124.17 o 
 -14  15   7     1597.33     1495.43    339.47 o 
 -11  15   7       65.65       87.38     52.82 o 
  -8  15   7     1229.27     1228.35    178.28 o 
  -5  15   7      177.78       67.23     95.97 o 
  -2  15   7      449.34      554.30    151.59 o 
   1  15   7      176.02      309.58    128.78 o 
 -13  16   7      366.84      431.07     99.99 o 
 -10  16   7      258.09      184.69     82.82 o 
  -7  16   7     3787.03     3574.87    308.33 o 
  -4  16   7        7.32        8.20     43.20 o 
  -1  16   7        1.43       91.80     90.46 o 
 -15  17   7      233.45      271.10     92.59 o 
 -12  17   7      533.70      589.41    142.75 o 
  -9  17   7        0.89       34.19     70.44 o 
  -6  17   7        0.51       64.68     63.36 o 
  -3  17   7       41.25      107.01     76.77 o 
 -11  18   7      144.82      120.36     59.37 o 
  -8  18   7      452.35      444.79    119.72 o 
  -5  18   7        0.03        0.00    117.52 o 
   0   1   8     3076.47     2758.94     92.42 o 
  -2   2   8    12741.09    11653.89    279.01 o 
   1   2   8     5226.91     4816.12    172.73 o 
  -4   3   8    25854.64    25796.69    352.65 o 
  -1   3   8    34157.27    35526.63    530.18 o 
   2   3   8     4363.06     4222.68    237.63 o 
  -6   4   8    21183.33    21102.65    350.00 o 
  -3   4   8   110569.63   113542.30   1405.57 o 
   0   4   8     8022.91     8212.62    334.18 o 
   3   4   8    12186.81    11579.84    372.19 o 
  -8   5   8      614.94      547.69     56.59 o 
  -5   5   8    30352.27    29391.22    506.34 o 
  -2   5   8    17217.13    16823.66    409.87 o 
   1   5   8     8538.35     8320.24    367.90 o 
   4   5   8    23234.52    23250.41    570.67 o 
 -10   6   8     3583.11     3427.53    224.82 o 
  -7   6   8     1016.68      907.17     59.91 o 
  -4   6   8    45218.18    46270.59    695.82 o 
  -1   6   8    10370.81    10311.64    429.92 o 
   2   6   8    23517.72    24365.46    567.19 o 
   5   6   8     3756.53     3826.71    250.80 o 
 -12   7   8     6332.14     6020.57    328.89 o 
  -9   7   8     4388.72     4044.02    175.94 o 
  -6   7   8    14444.54    14141.09    337.32 o 
  -3   7   8     2270.17     1988.77    162.85 o 
   0   7   8    11636.46    11186.07    378.84 o 
   3   7   8    20422.58    19693.86    556.62 o 
   6   7   8     4671.01     4587.07    498.63 o 
 -14   8   8     9117.97     9075.28    829.54 o 
 -11   8   8     2521.71     2353.32    175.61 o 
  -8   8   8     5784.61     5364.76    199.15 o 
  -5   8   8      572.58      572.69     91.31 o 
   1   8   8    12753.47    12715.80    430.38 o 
   4   8   8      610.92      505.08    131.68 o 
   7   8   8     2497.66     2361.27    284.90 o 
 -16   9   8     8295.97     8921.74    582.86 o 
 -13   9   8     2090.81     1974.33    198.18 o 
 -10   9   8     8855.65     8781.10    276.79 o 
  -7   9   8     2004.85     2017.96    149.05 o 
  -4   9   8     4056.02     3941.11    248.95 o 
  -1   9   8     6797.56     6446.49    303.74 o 
   2   9   8      549.94      608.63    105.15 o 
   5   9   8      463.00      518.04    133.84 o 
   8   9   8     5822.33     6408.88    513.24 o 
 -18  10   8      927.58     1112.78    229.81 o 
 -15  10   8     2748.44     2880.25    324.51 o 
 -12  10   8     8047.47     7910.13    371.61 o 
  -9  10   8    14545.93    14284.96    405.29 o 
  -6  10   8      863.63      942.45    110.23 o 
  -3  10   8    11130.96    10371.12    407.98 o 
   0  10   8     4129.92     3928.87    252.05 o 
   3  10   8      990.68      978.22    175.05 o 
   6  10   8     1167.25     1295.23    219.75 o 
 -17  11   8     2913.02     3207.38    367.75 o 
 -14  11   8       28.64       75.04     64.67 o 
 -11  11   8    17487.18    17035.81    469.52 o 
  -8  11   8     5607.12     5251.05    296.52 o 
  -5  11   8    22404.95    21471.93    517.91 o 
  -2  11   8     9925.39     9754.87    399.23 o 
   1  11   8     5060.77     4944.27    395.75 o 
   4  11   8      536.87      499.93    189.48 o 
   7  11   8      179.24      146.66    107.80 o 
 -16  12   8      125.74      182.42    146.54 o 
 -13  12   8     2132.67     2286.23    410.34 o 
 -10  12   8     9423.52     9409.34    366.09 o 
  -7  12   8     4506.99     4344.07    240.65 o 
  -4  12   8    21185.98    20010.90    631.98 o 
  -1  12   8     1505.88     1476.80    224.64 o 
   2  12   8     7310.47     7584.33    565.37 o 
   5  12   8     1534.24     1591.07    259.34 o 
 -15  13   8       71.64       14.75     54.04 o 
 -12  13   8     4689.08     4659.47    430.54 o 
  -9  13   8      143.51      333.66     83.20 o 
  -6  13   8    10152.84     9242.71    363.24 o 
  -3  13   8      485.20      468.09    123.72 o 
   0  13   8     4686.81     4736.18    422.24 o 
   3  13   8     3411.85     3814.65    397.63 o 
 -17  14   8     1752.56     1958.47    443.82 o 
 -11  14   8     1276.16     1465.00    237.00 o 
  -8  14   8     1804.69     1713.87    168.75 o 
  -5  14   8     3777.23     3765.41    297.40 o 
  -2  14   8       61.57        9.57     59.76 o 
   1  14   8     8571.51     9245.30    615.42 o 
 -13  15   8     2110.92     2206.43    245.34 o 
 -10  15   8      595.53      743.83    146.98 o 
  -7  15   8     1076.59     1038.66    166.40 o 
  -4  15   8      332.33      333.75     62.20 o 
  -1  15   8     2649.07     2869.59    352.24 o 
 -15  16   8      758.65     1015.12    352.24 o 
 -12  16   8     3407.75     3961.61    343.33 o 
  -9  16   8      759.19      591.05    135.42 o 
  -6  16   8      497.96      522.82    121.55 o 
  -3  16   8       11.18        0.00     57.33 o 
 -14  17   8      695.48      884.89    180.12 o 
 -11  17   8     5902.87     6543.71    440.63 o 
  -8  17   8      808.03      787.35    159.37 o 
  -5  17   8     1705.40     1644.23    224.47 o 
 -10  18   8      723.31      839.49    170.48 o 
  -7  18   8     4922.32     5395.66    410.02 o 
   0   0   9     8719.14     7804.74    626.17 o 
   1   1   9     4412.72     4206.52    115.61 o 
  -1   2   9       25.69       51.96     19.29 o 
   2   2   9    16531.77    16627.59    380.03 o 
  -3   3   9     1625.19     1409.40     78.07 o 
   0   3   9    12940.62    12272.14    297.40 o 
   3   3   9     3652.69     3330.69    182.89 o 
  -5   4   9        6.56        0.00     25.81 o 
  -2   4   9     3345.20     3108.59    143.65 o 
   1   4   9    27612.79    28096.80    651.26 o 
   4   4   9     2078.94     1837.80    156.31 o 
  -7   5   9     3799.08     3590.32    178.28 o 
  -4   5   9     5580.40     5318.31    166.53 o 
  -1   5   9     4377.47     3800.17    160.57 o 
   2   5   9     1856.95     1543.84    178.90 o 
   5   5   9     1242.20     1087.63    136.27 o 
  -9   6   9       26.69        2.47     26.88 o 
  -6   6   9     1415.45     1365.58     97.04 o 
  -3   6   9     3191.83     3135.43    166.99 o 
   0   6   9       30.89       23.81     38.51 o 
   3   6   9     4553.32     4616.19    264.65 o 
   6   6   9     1082.28     1199.71    154.49 o 
 -11   7   9     7990.29     7857.48    369.93 o 
  -8   7   9     1257.58     1086.32     93.11 o 
  -5   7   9      568.12      579.49     90.39 o 
  -2   7   9     1358.93     1115.67    155.95 o 
   1   7   9     3055.26     2823.50    201.71 o 
   4   7   9     1336.42     1437.03    155.54 o 
   7   7   9      112.26      106.74    116.51 o 
 -13   8   9      241.71      333.21     98.09 o 
 -10   8   9     4271.03     3889.43    220.78 o 
  -7   8   9     7795.62     7653.16    293.86 o 
  -4   8   9    12511.50    12755.78    430.15 o 
  -1   8   9     5621.88     4965.91    265.95 o 
   2   8   9     3472.25     3315.97    235.34 o 
   5   8   9      849.32      765.95    137.99 o 
   8   8   9      837.57      916.08    201.10 o 
 -15   9   9      688.50      846.84    184.67 o 
 -12   9   9     3275.64     3150.66    212.72 o 
  -9   9   9     4732.37     4529.40    270.23 o 
  -6   9   9    14401.56    14166.57    399.66 o 
  -3   9   9       65.71       37.28     51.50 o 
   0   9   9     1175.54     1001.70    122.82 o 
   3   9   9      112.95      190.24     67.73 o 
   6   9   9       15.28        0.00     64.78 o 
 -17  10   9     2070.90     2184.40    304.03 o 
 -14  10   9      172.63      265.31    129.65 o 
 -11  10   9     4282.78     4061.76    286.26 o 
  -8  10   9      213.38      161.70     43.06 o 
  -5  10   9     3204.55     3013.98    160.49 o 
  -2  10   9      173.89      249.83     70.51 o 
   1  10   9     3839.16     3488.58    255.71 o 
   4  10   9     1850.43     1913.13    253.74 o 
   7  10   9     1293.33     1480.68    244.32 o 
 -16  11   9      348.38      631.29    188.35 o 
 -13  11   9       95.25       22.77     81.81 o 
 -10  11   9      676.50      708.17    108.96 o 
  -7  11   9      875.22      880.05    110.81 o 
  -4  11   9     1112.53      963.18     93.69 o 
  -1  11   9      951.00      886.64    130.99 o 
   2  11   9      580.50      671.71    164.77 o 
   5  11   9     1072.74      908.72    191.57 o 
 -15  12   9      929.15      990.85    209.66 o 
 -12  12   9     1400.48     1534.14    187.58 o 
  -9  12   9      850.88      836.57    127.70 o 
  -6  12   9     1812.25     1543.07    145.96 o 
  -3  12   9     1901.85     1760.92    181.64 o 
   0  12   9     3394.70     3022.95    327.68 o 
   3  12   9      725.54      571.27    334.89 o 
 -17  13   9       53.67       61.86    128.37 o 
 -14  13   9        7.14        0.00     66.48 o 
 -11  13   9        3.40       65.47     62.18 o 
  -8  13   9     1327.49     1326.58    143.83 o 
  -5  13   9     2298.42     2070.51    215.93 o 
  -2  13   9      254.78      117.30     60.81 o 
   1  13   9      572.80      946.50    213.11 o 
   4  13   9      611.42      657.22    178.97 o 
 -16  14   9      556.29      578.80    263.80 o 
 -13  14   9     2342.16     2702.69    336.77 o 
 -10  14   9      969.90     1042.88    139.96 o 
  -7  14   9      848.06      780.53    138.77 o 
  -4  14   9        4.45        0.00     43.06 o 
  -1  14   9      166.59      183.05    113.51 o 
   2  14   9      521.37      472.89    147.67 o 
 -12  15   9      533.45      746.35    157.50 o 
  -9  15   9       39.07       82.00     64.98 o 
  -6  15   9     2143.89     2166.17    240.22 o 
  -3  15   9      194.94      100.71     57.94 o 
   0  15   9      452.55      705.19    180.24 o 
 -14  16   9     1017.06     1333.72    405.09 o 
 -11  16   9     1083.61     1139.72    183.47 o 
  -8  16   9     1322.99     1501.27    207.50 o 
  -5  16   9       14.90       91.08     65.19 o 
  -2  16   9      130.63       92.63    137.38 o 
 -13  17   9      659.88      894.48    173.88 o 
 -10  17   9     1172.32     1294.78    206.47 o 
  -7  17   9     1347.42     1404.47    203.50 o 
  -4  17   9       51.27      106.70     53.45 o 
  -1   1  10     1868.51     1475.49     75.92 o 
  -3   2  10    20324.85    19482.47    354.19 o 
   0   2  10    12528.46    11272.84    199.82 o 
  -5   3  10    20415.18    20060.33    388.41 o 
  -2   3  10     5001.51     4525.85    224.40 o 
   1   3  10    28724.26    27163.19    869.62 o 
  -7   4  10     6293.05     6378.44    276.46 o 
  -4   4  10      908.31      779.68     62.07 o 
  -1   4  10     2317.61     2126.70     96.13 o 
   2   4  10    17739.03    17020.58    377.04 o 
  -9   5  10     4511.10     4377.39    215.52 o 
  -6   5  10     8261.77     8010.29    234.86 o 
  -3   5  10      747.17      721.24     77.36 o 
   0   5  10     3082.73     2754.26    155.33 o 
   3   5  10      367.36      311.97    119.37 o 
 -11   6  10    13123.06    12645.33    472.16 o 
  -8   6  10      240.53      154.58     44.23 o 
  -5   6  10     5062.80     4782.93    172.60 o 
  -2   6  10     3768.94     3728.93    215.08 o 
   1   6  10     1374.01     1119.87    171.91 o 
   4   6  10      549.47      557.07     94.73 o 
 -13   7  10     7636.20     7587.80    398.42 o 
 -10   7  10     5125.51     5035.71    285.73 o 
  -7   7  10     2675.56     2693.53    146.13 o 
  -4   7  10     5333.29     5373.37    264.35 o 
  -1   7  10     1399.79     1294.15    169.18 o 
   2   7  10      503.31      488.17     93.53 o 
   5   7  10      794.67      715.27    110.23 o 
 -15   8  10       32.42      128.59     96.56 o 
 -12   8  10    10829.28    11038.45    462.73 o 
  -9   8  10      203.85      192.09     61.72 o 
  -6   8  10    15539.32    15402.01    478.78 o 
  -3   8  10       21.50       39.20     31.86 o 
   0   8  10     2854.61     2580.60    199.04 o 
   3   8  10      691.22      788.93    122.33 o 
   6   8  10     2121.53     2007.56    256.86 o 
 -17   9  10       16.15       17.20    172.74 o 
 -14   9  10     4807.37     5188.35    416.60 o 
 -11   9  10      222.68      203.50     65.23 o 
  -8   9  10     3490.93     3334.18    205.39 o 
  -5   9  10    22659.26    23164.79    617.74 o 
  -2   9  10     9277.09     8820.77    451.74 o 
   1   9  10     7871.41     7371.83    358.07 o 
   4   9  10      360.68      277.85    164.82 o 
   7   9  10      549.01      569.00    148.72 o 
 -16  10  10       31.55      110.31    103.62 o 
 -13  10  10     1551.70     1549.14    160.00 o 
 -10  10  10      281.13      255.13     56.70 o 
  -7  10  10    21424.57    22244.09    538.64 o 
  -4  10  10     1919.81     1775.16    145.76 o 
  -1  10  10    20747.73    19579.26    670.65 o 
   2  10  10     1935.79     1943.98    197.85 o 
   5  10  10     1023.72     1055.42    190.52 o 
 -15  11  10     2042.72     2339.57    296.98 o 
 -12  11  10      544.65      573.60    123.74 o 
  -9  11  10     2432.28     2302.92    181.53 o 
  -6  11  10      442.89      448.97     69.27 o 
  -3  11  10      511.30      506.71     87.44 o 
   0  11  10     9705.67     9601.72    433.05 o 
   3  11  10      108.96       20.32    153.30 o 
   6  11  10     3016.61     3332.93    379.52 o 
 -17  12  10      433.51      601.02    231.22 o 
 -14  12  10     1162.15     1146.04    216.16 o 
 -11  12  10      206.63      332.66     78.55 o 
  -8  12  10     2251.87     2320.17    188.44 o 
  -5  12  10       31.97       12.83     45.92 o 
  -2  12  10     5181.58     5192.52    315.90 o 
   1  12  10       64.09      318.35    133.43 o 
   4  12  10     2124.36     2251.10    309.26 o 
 -16  13  10       45.33       39.94     60.66 o 
 -13  13  10     1809.38     2146.76    251.48 o 
 -10  13  10     2120.65     2315.41    228.24 o 
  -7  13  10      182.00      194.73     60.64 o 
  -4  13  10       82.14      116.81     72.20 o 
  -1  13  10     1510.80     1518.85    243.45 o 
   2  13  10       57.58       90.00    102.91 o 
 -15  14  10     2042.92     2243.43    329.06 o 
 -12  14  10     4874.51     5772.51    481.81 o 
  -9  14  10      860.87      951.69    133.77 o 
  -6  14  10      894.50      839.28    144.33 o 
  -3  14  10      734.45      595.44    132.57 o 
   0  14  10      192.63      218.06    117.81 o 
 -14  15  10     5507.53     7467.54    897.86 o 
 -11  15  10      519.28      517.26    132.69 o 
  -8  15  10     2379.28     2381.14    258.03 o 
  -5  15  10     1087.10     1118.22    176.45 o 
  -2  15  10      291.44      332.04    110.05 o 
 -13  16  10     2758.26     3335.93    322.14 o 
 -10  16  10      719.55      929.34    163.81 o 
  -7  16  10     5150.24     5623.23    408.51 o 
  -4  16  10      134.83      155.16     55.94 o 
 -12  17  10        3.34       24.95     57.46 o 
  -9  17  10     5229.21     5786.08    422.06 o 
  -6  17  10     2475.21     2890.77    304.17 o 
   0   1  11      930.51      774.38     36.66 o 
  -2   2  11     3012.21     2783.90    100.87 o 
   1   2  11     1218.50     1093.70     79.47 o 
  -4   3  11     4729.40     4365.91    165.52 o 
  -1   3  11     1736.18     1594.57     82.76 o 
   2   3  11       70.15       81.50     27.16 o 
  -6   4  11        1.87        2.42     38.01 o 
  -3   4  11    17309.49    17140.83    451.24 o 
   0   4  11      665.78      599.77     64.59 o 
   3   4  11     3795.49     3717.47    188.22 o 
  -8   5  11      434.31      319.69     57.07 o 
  -5   5  11     2947.86     2797.57    134.29 o 
  -2   5  11    13123.42    12848.02    299.84 o 
   4   5  11     7781.32     7673.66    355.01 o 
 -10   6  11      410.53      247.33     63.48 o 
  -7   6  11     2169.51     2207.88    132.24 o 
  -4   6  11     4769.52     4572.96    211.09 o 
  -1   6  11     4904.64     4532.50    299.76 o 
   2   6  11    12832.19    12354.56    453.37 o 
   5   6  11     2454.84     1952.91    188.13 o 
 -12   7  11       64.79      109.16     71.86 o 
  -9   7  11      847.26      732.37     83.39 o 
  -6   7  11       25.14       52.39     25.88 o 
  -3   7  11        6.38       36.33     43.21 o 
   0   7  11     1325.18     1091.84    153.85 o 
   3   7  11     5025.19     4846.20    294.95 o 
   6   7  11      279.87      286.16     65.53 o 
 -14   8  11      269.78      406.16    115.04 o 
 -11   8  11      259.84      381.72     94.37 o 
  -8   8  11       61.42       25.48     51.01 o 
  -5   8  11     1567.61     1496.83    153.91 o 
  -2   8  11       39.93       47.41     44.54 o 
   1   8  11     2034.40     1906.58    180.88 o 
   4   8  11      331.35      311.93    142.41 o 
   7   8  11     3120.88     3317.03    350.98 o 
 -16   9  11     2985.45     3570.55    378.07 o 
 -13   9  11      271.89      302.15     97.55 o 
 -10   9  11     2408.39     2275.47    193.56 o 
  -7   9  11      105.16      110.46     65.75 o 
  -4   9  11      421.72      485.46     93.81 o 
  -1   9  11      472.13      339.48     66.04 o 
   2   9  11      595.64      583.98    111.95 o 
   5   9  11      428.80      249.63    211.55 o 
 -15  10  11      568.01      572.09    157.12 o 
 -12  10  11     1206.27     1220.07    171.44 o 
  -9  10  11     5321.24     5280.25    251.53 o 
  -6  10  11     2521.88     2279.67    210.36 o 
  -3  10  11     2926.00     2859.68    190.65 o 
   0  10  11      114.70      112.22     44.93 o 
   3  10  11      633.94      842.73    147.48 o 
   6  10  11      152.15      132.44     69.60 o 
 -14  11  11        1.16        0.00     70.87 o 
 -11  11  11     4865.42     5229.08    266.95 o 
  -8  11  11      180.97      227.17     63.79 o 
  -5  11  11     1435.91     1432.47    172.27 o 
  -2  11  11      733.89      507.53     88.14 o 
   1  11  11      259.08      289.17     95.38 o 
   4  11  11      113.16       63.08    108.33 o 
 -16  12  11       23.18      127.02    107.35 o 
 -13  12  11       43.95       27.93     78.74 o 
 -10  12  11      395.71      409.48     95.45 o 
  -7  12  11       67.70       32.79     32.79 o 
  -4  12  11     4792.56     4517.31    258.76 o 
  -1  12  11       48.49      116.02     89.31 o 
   2  12  11     1088.68     1294.05    238.32 o 
 -15  13  11       11.97       48.91    103.67 o 
 -12  13  11        4.58       29.29     50.21 o 
  -9  13  11       31.08      124.52     68.39 o 
  -6  13  11     1269.75     1211.99    140.13 o 
  -3  13  11      663.63      585.21    123.17 o 
   0  13  11     1636.93     1834.84    270.29 o 
 -14  14  11      370.58      402.02    145.29 o 
 -11  14  11      141.35       54.02     60.04 o 
  -8  14  11     1188.75     1183.57    146.61 o 
  -5  14  11        2.94       95.33     63.10 o 
  -2  14  11       28.23        0.00     77.32 o 
   1  14  11     2195.45     2351.02    318.76 o 
 -13  15  11       11.62       93.26     87.79 o 
 -10  15  11      224.32      262.79     78.13 o 
  -7  15  11      120.44      269.59     97.79 o 
  -4  15  11      215.14      155.68    104.65 o 
  -1  15  11      411.54      482.86    141.20 o 
 -12  16  11      349.42      327.87    111.50 o 
  -9  16  11      279.79      359.37    111.16 o 
  -6  16  11       90.36      113.22     94.52 o 
   0   0  12    10490.13     9055.58    542.54 o 
   1   1  12     2723.27     2522.69     99.47 o 
  -1   2  12      156.56      122.68     18.23 o 
   2   2  12     5107.19     4617.83    203.54 o 
  -3   3  12      553.83      459.71     66.47 o 
   0   3  12     4765.65     4354.74    160.91 o 
   3   3  12     1439.65     1323.41    122.40 o 
  -5   4  12       60.96       16.41     23.60 o 
  -2   4  12     2339.00     2144.50    118.26 o 
   1   4  12     2656.52     2641.97    186.77 o 
   4   4  12     1419.59     1173.95    111.61 o 
  -7   5  12     3231.49     3170.74    201.29 o 
  -4   5  12      777.51      674.92     79.60 o 
  -1   5  12     1708.13     1531.07    105.72 o 
   2   5  12     1825.84     1644.56    152.06 o 
   5   5  12      273.99      237.89     50.23 o 
  -9   6  12      283.96      280.45     57.06 o 
  -6   6  12      289.44      316.59     57.16 o 
  -3   6  12        1.62       20.79     29.04 o 
   0   6  12      236.01      174.97     41.72 o 
   3   6  12      115.97       97.18     42.77 o 
   6   6  12      694.40      659.32    119.23 o 
 -11   7  12     2256.67     2113.61    201.14 o 
  -8   7  12      404.45      268.78     44.91 o 
  -5   7  12     4969.31     4739.57    232.65 o 
  -2   7  12     2779.63     2640.58    192.38 o 
   1   7  12      113.78       82.14     46.76 o 
   4   7  12       11.66        0.00     40.75 o 
   7   7  12      283.54      245.83     95.49 o 
 -13   8  12     2938.54     3126.98    264.19 o 
 -10   8  12       62.79       60.64     57.44 o 
  -7   8  12      155.25      158.35     41.94 o 
  -4   8  12     1446.05     1438.01    153.02 o 
  -1   8  12     1662.55     1431.98    193.84 o 
   2   8  12      112.79      186.12     71.36 o 
   5   8  12      750.21      726.34    127.97 o 
   8   8  12      108.65      248.93    103.90 o 
 -15   9  12        4.08      184.68    114.26 o 
 -12   9  12      661.90      850.23    142.89 o 
  -9   9  12      526.64      505.24     76.28 o 
  -6   9  12     1209.07     1257.59    127.58 o 
  -3   9  12     1430.45     1383.05    160.18 o 
   0   9  12     1097.15      946.36    128.95 o 
   3   9  12     1490.51     1472.81    176.84 o 
   6   9  12      628.42      631.19    150.29 o 
 -14  10  12      407.69      518.06    160.64 o 
 -11  10  12      401.83      425.39     82.72 o 
  -8  10  12     1549.72     1428.43    128.66 o 
  -5  10  12     1074.31     1099.49    147.07 o 
  -2  10  12      378.27      295.21     68.15 o 
   1  10  12     3188.25     3196.67    268.81 o 
   4  10  12        1.68       12.24     95.34 o 
 -16  11  12        7.13       35.58     89.79 o 
 -13  11  12      241.74      272.22     76.27 o 
 -10  11  12      219.30      271.01     62.67 o 
  -7  11  12       13.23        4.90     36.51 o 
  -4  11  12      395.23      287.54    130.41 o 
  -1  11  12     2600.71     2531.36    226.04 o 
   2  11  12      215.08      249.77     94.78 o 
   5  11  12       34.03      159.92     94.44 o 
 -15  12  12     2475.26     2782.87    456.81 o 
 -12  12  12      393.23      491.79    108.51 o 
  -9  12  12      326.34      353.11     77.62 o 
  -6  12  12      924.54      898.76    118.15 o 
  -3  12  12      174.20      169.79     63.64 o 
   0  12  12      248.21      387.54    107.98 o 
   3  12  12       15.90        0.00    185.35 o 
 -14  13  12       95.22       12.56     45.90 o 
 -11  13  12        7.37       34.15     47.35 o 
  -8  13  12     1639.98     1806.48    178.40 o 
  -5  13  12     1251.83     1184.49    168.08 o 
  -2  13  12      515.86      402.87    105.70 o 
   1  13  12      441.28      506.36    159.90 o 
 -13  14  12     1150.13     1191.72    240.16 o 
 -10  14  12     2014.63     2236.69    208.01 o 
  -7  14  12      411.25      500.90    114.12 o 
  -4  14  12      445.90      390.17    109.92 o 
  -1  14  12       24.08        0.00     98.92 o 
 -12  15  12     1263.84     1574.89    184.21 o 
  -9  15  12        9.17       57.60     85.41 o 
  -6  15  12      364.76      420.03    115.44 o 
  -3  15  12     2970.87     3032.36    295.70 o 
 -11  16  12      115.64      107.42     71.33 o 
  -8  16  12     1251.83     1212.35    192.88 o 
  -5  16  12      108.33       98.48    124.89 o 
  -1   1  13     9993.19     9668.11    274.90 o 
  -3   2  13    11436.29    11060.80    350.93 o 
   0   2  13     9036.06     8605.85    268.72 o 
  -5   3  13    13872.07    14139.61    487.18 o 
  -2   3  13       18.48        0.00     30.37 o 
   1   3  13    22892.61    23005.45    985.09 o 
  -7   4  13     4588.58     4500.28    242.69 o 
  -4   4  13     3040.35     2815.36    172.28 o 
  -1   4  13     4949.04     4862.70    196.85 o 
   2   4  13    11135.30    11393.77    397.43 o 
  -9   5  13     1802.10     1710.10    148.56 o 
  -6   5  13      400.03      406.87     70.20 o 
  -3   5  13       56.60       51.00     44.97 o 
   0   5  13     9428.31     9345.28    375.36 o 
   3   5  13      942.12      892.72    118.12 o 
 -11   6  13     7773.00     8663.41    362.53 o 
  -8   6  13     2819.04     3074.28    277.52 o 
  -5   6  13     1426.83     1419.89    122.31 o 
  -2   6  13      123.99      107.33     37.00 o 
   1   6  13     1303.80     1234.93    143.11 o 
   4   6  13      945.45      874.10    111.26 o 
 -13   7  13     2391.81     2688.11    313.54 o 
 -10   7  13     5522.76     6206.33    358.24 o 
  -7   7  13     4558.72     4353.35    235.55 o 
  -4   7  13    10895.97    11278.76    328.22 o 
  -1   7  13     2830.66     2486.23    202.59 o 
   2   7  13     2226.05     2076.72    169.41 o 
   5   7  13     4643.45     4632.81    316.87 o 
 -15   8  13      495.62      533.86    144.96 o 
 -12   8  13     7901.88     8990.68    639.72 o 
  -9   8  13      538.00      554.30    110.16 o 
  -6   8  13    16360.16    17285.14    474.34 o 
  -3   8  13    10842.91    10529.27    366.26 o 
   0   8  13     2778.41     2570.77    210.41 o 
   3   8  13     1495.45     1530.60    175.57 o 
   6   8  13      677.50      798.18    147.70 o 
 -14   9  13     1461.07     1617.40    247.73 o 
 -11   9  13     3170.28     3460.87    371.28 o 
  -8   9  13     4685.34     5066.38    247.47 o 
  -5   9  13    15472.73    16403.40    535.82 o 
  -2   9  13      357.98      362.93     79.98 o 
   1   9  13     6110.04     6140.35    352.65 o 
   4   9  13      296.54      399.41     95.68 o 
 -13  10  13     1726.56     2160.80    246.61 o 
 -10  10  13       25.63       54.98     39.09 o 
  -7  10  13     7183.36     7816.33    281.81 o 
  -4  10  13     1363.05     1406.14    167.76 o 
  -1  10  13     5283.34     5250.78    368.94 o 
   2  10  13     2905.24     3080.53    294.52 o 
   5  10  13      934.45     1014.39    199.74 o 
 -15  11  13       51.98      170.70     74.67 o 
 -12  11  13      302.12      339.10     92.69 o 
  -9  11  13      204.46      249.56     63.59 o 
  -6  11  13     4705.16     4675.57    314.61 o 
  -3  11  13      565.79      555.76     93.07 o 
   0  11  13     6287.03     6438.06    377.96 o 
   3  11  13      181.29      247.33    155.88 o 
 -14  12  13     1702.21     2357.39    268.42 o 
 -11  12  13      698.88      824.58    115.59 o 
  -8  12  13     1878.44     1950.13    185.66 o 
  -5  12  13      117.86      111.23     60.86 o 
  -2  12  13     2866.36     2682.52    313.89 o 
   1  12  13     1724.22     1825.99    214.10 o 
 -13  13  13     3977.81     4957.84    338.22 o 
 -10  13  13      531.30      720.03    111.21 o 
  -7  13  13      622.61      633.97    101.41 o 
  -4  13  13      675.69      690.32    134.29 o 
  -1  13  13     2203.76     2073.85    286.73 o 
 -12  14  13     2926.60     3849.92    262.43 o 
  -9  14  13      974.75     1128.84    146.17 o 
  -6  14  13      934.66      994.71    165.39 o 
  -3  14  13     1945.87     1971.22    226.32 o 
 -11  15  13     1475.92     1880.36    201.77 o 
  -8  15  13     2848.05     3331.35    310.52 o 
  -5  15  13     1280.37     1344.46    196.38 o 
   0   1  14     1148.06     1161.85    125.70 o 
  -2   2  14        4.62        0.00     37.68 o 
   1   2  14     2848.38     2604.69    299.54 o 
  -4   3  14       18.64        0.00     56.68 o 
  -1   3  14      418.69      301.37     50.80 o 
   2   3  14        5.71       36.33     34.68 o 
  -6   4  14     3723.85     3908.44    277.71 o 
  -3   4  14     1126.23      992.42    102.05 o 
   0   4  14       39.53      150.89     51.22 o 
   3   4  14       15.32        0.00     65.61 o 
  -8   5  14     1227.02     1263.46    173.78 o 
  -5   5  14        7.78        4.81     39.39 o 
  -2   5  14      141.27      143.04     38.49 o 
   1   5  14      513.23      482.39     84.69 o 
   4   5  14     2295.92     2140.30    198.28 o 
 -10   6  14      634.26      471.93    118.86 o 
  -7   6  14     4015.31     4149.57    246.71 o 
  -4   6  14     1317.07     1251.31    105.26 o 
  -1   6  14     1158.63     1077.30    111.08 o 
   2   6  14     2347.38     2039.99    185.81 o 
   5   6  14       12.35        0.00     72.29 o 
 -12   7  14      260.88      186.28     88.53 o 
  -9   7  14      958.65      909.16    134.53 o 
  -6   7  14      563.58      510.65     78.98 o 
  -3   7  14       19.61        0.00     33.05 o 
   0   7  14       72.35       12.05     37.08 o 
   3   7  14     1651.67     1591.86    155.75 o 
   6   7  14      610.21      771.99    177.54 o 
 -14   8  14       37.30      171.62    123.19 o 
 -11   8  14        7.78       50.63     47.48 o 
  -8   8  14      177.14      100.09     35.54 o 
  -5   8  14       18.12       30.47     35.82 o 
  -2   8  14     4586.68     4457.40    242.75 o 
   1   8  14       95.62       92.27     61.46 o 
   4   8  14      403.46      361.32     89.75 o 
   7   8  14       17.36       15.26    227.32 o 
 -13   9  14      609.96      763.85    147.20 o 
 -10   9  14     1356.03     1571.00    193.29 o 
  -7   9  14        9.77       68.50     47.17 o 
  -4   9  14       31.39       92.21     39.86 o 
  -1   9  14     4147.41     3923.36    218.85 o 
   2   9  14      588.47      608.52    124.15 o 
   5   9  14     1878.57     2008.09    227.84 o 
 -12  10  14      108.53       78.97     57.47 o 
  -9  10  14       72.12      135.74     40.95 o 
  -6  10  14      229.35      205.76     53.49 o 
  -3  10  14       16.36       34.07     35.85 o 
   0  10  14      493.51      501.17    102.39 o 
   3  10  14      749.83      918.62    153.82 o 
 -14  11  14      932.19     1211.33    194.53 o 
 -11  11  14     1008.55     1115.82    152.81 o 
  -8  11  14      850.19      882.00    111.38 o 
  -5  11  14     2924.32     2979.88    256.15 o 
   1  11  14       37.66       48.09     76.89 o 
 -13  12  14       90.32      183.23     99.81 o 
 -10  12  14       10.80       31.52     43.07 o 
  -7  12  14       98.19       97.09     37.11 o 
  -4  12  14      679.49      729.08    130.74 o 
  -1  12  14      214.14      266.84     73.23 o 
 -12  13  14       99.81       97.69     81.33 o 
  -9  13  14     2966.81     3395.56    231.55 o 
  -6  13  14      165.88      136.72     51.46 o 
  -3  13  14       40.40        3.04     53.07 o 
   0  13  14      451.28      441.04    154.47 o 
 -11  14  14     1237.12     1608.12    168.24 o 
  -5  14  14      186.01      166.04     78.07 o 
  -7  15  14      282.90      240.57     83.66 o 
   1   1  15     1591.60     1489.57    222.96 o 
  -1   2  15     5936.03     5957.39    430.16 o 
   2   2  15      962.42      973.53    199.84 o 
  -3   3  15      374.44      346.94     80.00 o 
   0   3  15       98.51      198.34    101.20 o 
   3   3  15       90.77       24.32     45.04 o 
  -5   4  15        3.22        7.18     50.72 o 
  -2   4  15       33.83       16.73     22.73 o 
   1   4  15      967.59     1167.07    230.77 o 
   4   4  15      376.86      355.24    125.67 o 
  -7   5  15     3688.02     3992.01    449.08 o 
  -4   5  15      243.82      254.52     60.88 o 
  -1   5  15     1300.19     1293.95    127.85 o 
   2   5  15      134.96      129.12     94.89 o 
   5   5  15        4.26        2.94     38.40 o 
  -9   6  15     1869.10     1767.84    236.27 o 
  -6   6  15     1786.54     1752.50    158.16 o 
  -3   6  15      103.44      113.99     37.74 o 
   0   6  15     7041.20     6932.74    286.66 o 
   3   6  15      773.79      634.71    111.30 o 
   6   6  15        9.78       16.91     98.64 o 
 -11   7  15      136.90      113.67     83.70 o 
  -8   7  15     5061.46     5653.01    395.10 o 
  -5   7  15      247.77      210.02     55.06 o 
  -2   7  15     5920.16     6021.01    273.97 o 
   1   7  15      284.44      237.59     64.62 o 
   4   7  15      971.32      919.26    166.79 o 
   7   7  15      153.50      184.64    107.95 o 
 -13   8  15      140.05      201.40    169.14 o 
 -10   8  15       83.43       81.68     76.76 o 
  -7   8  15      202.34      113.67     55.70 o 
  -4   8  15       56.13       46.92     26.83 o 
  -1   8  15     1580.81     1529.54    146.19 o 
   2   8  15       55.96      108.89     42.74 o 
   5   8  15     1733.00     2094.39    282.95 o 
 -12   9  15      142.70      159.47     85.59 o 
  -9   9  15      269.67      260.20     59.76 o 
  -6   9  15      866.46      911.52    109.11 o 
  -3   9  15     1287.05     1332.59    137.71 o 
   0   9  15      267.01      186.54     64.16 o 
   3   9  15      670.12      674.21    110.24 o 
 -11  10  15       84.49      107.63     78.14 o 
  -8  10  15       60.31       50.51     46.07 o 
  -5  10  15       58.84       99.86     50.42 o 
  -2  10  15        2.49        0.00     56.92 o 
   1  10  15       16.26       59.03     44.92 o 
 -13  11  15     1599.33     1934.67    238.76 o 
 -10  11  15      144.92      199.14     61.87 o 
  -7  11  15       11.17       14.98     32.22 o 
  -4  11  15       40.24      147.06     52.58 o 
  -1  11  15      630.23      662.49    106.90 o 
   2  11  15      599.32      622.07    100.78 o 
 -12  12  15      436.09      523.32    116.50 o 
  -9  12  15     1952.01     2396.45    196.62 o 
  -6  12  15     1175.54     1101.46    123.88 o 
  -3  12  15        4.49        0.00     43.36 o 
   0  12  15       19.62      117.03     75.22 o 
 -11  13  15        8.00       76.89     50.77 o 
  -8  13  15      883.07      967.53    125.80 o 
  -5  13  15      410.40      443.53    101.06 o 
  -2  13  15      664.02      738.16    138.62 o 
  -7  14  15      303.99      312.26     90.90 o 
  -3   2  16     2477.67     2415.06    300.89 o 
   0   2  16     3830.54     4126.84    381.81 o 
  -5   3  16     4062.33     4574.57    443.67 o 
  -2   3  16      513.75      547.12    137.53 o 
   1   3  16     8637.98     9786.05    630.15 o 
  -7   4  16      345.05      416.80    134.68 o 
  -4   4  16      556.11      584.51    154.80 o 
  -1   4  16     2500.02     2512.50    330.02 o 
   2   4  16     5396.11     5882.17    525.20 o 
  -9   5  16      597.36      267.89    173.04 o 
  -6   5  16     1651.49     1907.57    309.60 o 
  -3   5  16        3.78        0.00     67.26 o 
   0   5  16     6196.46     7236.31    572.50 o 
   3   5  16      272.72      343.53    126.27 o 
 -11   6  16     3202.25     3567.68    361.51 o 
  -8   6  16     1268.48     1495.43    300.14 o 
  -5   6  16     1097.51     1209.43    169.60 o 
  -2   6  16     2005.18     2045.04    218.01 o 
   1   6  16     1529.15     1808.18    319.96 o 
   4   6  16      207.31      275.96     91.14 o 
 -13   7  16     3496.18     4429.78    422.92 o 
 -10   7  16     2709.16     2938.28    319.66 o 
  -7   7  16     1618.00     1933.44    229.22 o 
  -4   7  16     1434.19     1571.80    139.79 o 
  -1   7  16     1051.51     1042.77    117.07 o 
   2   7  16      388.31      213.12     72.21 o 
   5   7  16      321.23      463.15    137.70 o 
 -12   8  16     2805.98     3339.17    358.02 o 
  -9   8  16      931.95      909.88    143.97 o 
  -6   8  16     7913.37     9012.48    349.52 o 
  -3   8  16      392.01      429.73     77.53 o 
   0   8  16      995.44     1021.92    122.73 o 
   3   8  16      398.65      237.66     86.46 o 
 -11   9  16      175.04      244.28    107.62 o 
  -8   9  16     1114.91     1216.93    152.85 o 
  -5   9  16     2691.46     3021.68    215.98 o 
  -2   9  16      842.42      786.24    110.28 o 
   1   9  16     2360.36     2570.67    212.21 o 
 -10  10  16       40.91       84.43     49.50 o 
  -7  10  16     5010.18     5684.52    314.44 o 
  -4  10  16      322.61      352.31     81.87 o 
  -1  10  16     2086.88     2239.48    172.35 o 
   2  10  16     1334.04     1460.75    188.95 o 
  -9  11  16      488.13      541.68     82.95 o 
  -6  11  16     1283.56     1549.60    166.09 o 
  -3  11  16       66.65       25.29     43.78 o 
   0  11  16     4231.03     4613.34    256.05 o 
  -8  12  16      108.34      122.32     56.35 o 
  -5  12  16      101.31       87.85     46.68 o 
  -2  12  16     1515.47     1686.55    177.71 o 
  -7  13  16      411.45      393.18     76.82 o 
   1   2  17      250.76      234.07     99.85 o 
  -4   3  17      899.97      903.86    197.89 o 
   2   3  17     2053.40     2356.65    329.26 o 
  -6   4  17     1368.40     1392.43    260.95 o 
   0   4  17      300.25      277.47    109.75 o 
   3   4  17       20.79        3.45     59.31 o 
  -8   5  17     2277.73     2735.61    393.83 o 
  -5   5  17      850.57     1074.43    229.12 o 
  -2   5  17     1112.07     1106.56    225.97 o 
   1   5  17       35.21       49.25     58.41 o 
   4   5  17       67.71      136.43     79.60 o 
 -10   6  17        3.18        0.00     88.21 o 
  -7   6  17     2198.19     2844.62    399.83 o 
  -4   6  17       35.09       33.22     34.55 o 
  -1   6  17     1338.06     1899.31    321.16 o 
   2   6  17      102.07       58.11     49.10 o 
   5   6  17      523.08      625.73    148.96 o 
 -12   7  17      443.86      625.71    167.48 o 
  -9   7  17     1113.30     1363.60    226.39 o 
  -6   7  17      891.67     1005.42    138.38 o 
  -3   7  17     1776.52     1842.10    217.44 o 
   0   7  17     1994.55     2470.01    376.71 o 
   3   7  17       66.46       51.46     65.01 o 
 -11   8  17      460.55      515.66    174.84 o 
  -8   8  17      462.76      420.55    164.11 o 
  -5   8  17      986.07     1019.61    168.47 o 
  -2   8  17     3624.03     4079.36    294.67 o 
   1   8  17      269.27      144.76     63.50 o 
   4   8  17     1231.15     1583.47    248.66 o 
 -10   9  17      265.16      229.06     91.01 o 
  -7   9  17      298.01      341.63     96.66 o 
  -4   9  17     1110.99     1129.67    133.16 o 
  -1   9  17      391.56      467.99    121.39 o 
   2   9  17      103.17      118.54     53.88 o 
  -9  10  17      221.44      198.97     96.07 o 
  -6  10  17      118.65      236.06     63.65 o 
  -3  10  17       59.23       48.29     32.85 o 
   0  10  17      664.14      739.89    114.25 o 
  -8  11  17      352.31      333.98     67.25 o 
  -5  11  17       12.51        0.00     45.44 o 
  -2  11  17       23.22        0.00     84.56 o 
  -7  12  17      777.80      856.54    115.14 o 
  -4  12  17      477.38      406.37     87.14 o 
   3   3  18      294.31      417.70    148.94 o 
   1   4  18      410.62      340.83    133.18 o 
   4   4  18     2684.17     3213.22    426.11 o 
  -7   5  18     6516.49     7844.85    670.09 o 
  -1   5  18     3687.43     4579.68    471.00 o 
   2   5  18     1875.90     2428.57    364.70 o 
   5   5  18      848.89      987.22    191.94 o 
  -9   6  18     3321.11     3852.67    471.23 o 
  -6   6  18     3684.97     4551.45    501.03 o 
  -3   6  18     3795.72     4526.38    476.41 o 
   0   6  18     1484.89     1915.68    318.30 o 
   3   6  18      135.03      134.20     54.28 o 
  -8   7  18     4231.59     5774.22    606.73 o 
  -2   7  18     5378.66     7360.93    646.97 o 
   1   7  18     1347.68     1715.39    325.36 o 
 -10   8  18     1100.41     1276.60    228.75 o 
  -7   8  18      450.17      649.64    144.97 o 
  -4   8  18      502.85      592.17    184.53 o 
  -1   8  18     5053.21     6784.83    641.56 o 
   2   8  18     1058.18     1173.37    213.64 o 
  -9   9  18     2068.71     2474.65    309.87 o 
  -6   9  18       11.26       14.80     53.71 o 
  -3   9  18     2963.15     3703.89    485.86 o 
   0   9  18      234.93      199.18     87.60 o 
  -8  10  18      886.61     1120.70    143.67 o 
  -5  10  18      140.54      183.96     86.95 o 
  -2  10  18     1326.13     1521.89    194.04 o 
  -7   4  19      125.36       40.24     48.20 o 
   2   4  19      194.84      152.10     92.19 o 
  -9   5  19       10.61        0.00    108.63 o 
   3   5  19     1714.60     2060.87    348.18 o 
  -8   6  19       44.95        7.06     41.44 o 
   1   6  19      366.84      513.79    190.08 o 
  -1   7  19       82.48      259.15    137.23 o 
   2   7  19      214.51      116.40    221.69 o 
  -3   8  19       30.39       74.77     72.52 o 
   0   8  19       35.01      215.76    142.19 o 
  -5   9  19      831.24      755.37    220.11 o 
  -2   9  19        1.42       74.02    106.60 o 
                                                 
